# Supplementary material for: Super-assembly of ER-phagy receptor Atg40 induces local ER remodeling at contacts with forming autophagosomal membranes
Source: Nat Commun. 2020 Jul 3;11:3306. doi: 10.1038/s41467-020-17163-y (PMC7335187; doi:10.1038/s41467-020-17163-y)
Supplement: Supplementary file 5 — Source data [file 41467_2020_17163_MOESM5_ESM.zip]

Archive with 2 entries (2 files):
- Source_Data_for_blots.pdf
- Source_Data_for_graphs.xlsx
