# Supplementary material for: Super-assembly of ER-phagy receptor Atg40 induces local ER remodeling at contacts with forming autophagosomal membranes
Source: Nat Commun. 2020 Jul 3;11:3306. doi: 10.1038/s41467-020-17163-y (PMC7335187; doi:10.1038/s41467-020-17163-y)
Supplement: Supplementary file 5 — Source data [file 41467_2020_17163_MOESM5_ESM.zip › Source_Data_for_graphs.xlsx]

## Sheet: Fig. 2d
	X-mCherry	Exp. 1	Exp. 2	Exp. 3	Average	S.D.	p (ttest vs Atg40)
rapa 0 h	Atg40	0.0163043	0.0286885	0.0446735	0.0298888	0.0142226
	TMD-GST-40C	0.0243902	0.0440252	0.0225564	0.0303239	0.011901	0.969531
	TMD-CCdi-40C	0.0159363	0.0355987	0.046332	0.0326223	0.0154149	0.83247
	TMD-CCtri-40C	0.0540541	0.0316901	0.0337423	0.0398288	0.0123621	0.412599
	TMD-40C	0.00518135	0.0133333	0.00990099	0.00947189	0.0040929	0.0752145
rapa 1 h	Atg40	0.329949	0.334783	0.462555	0.375762	0.0752036
	TMD-GST-40C	0.691943	0.609524	0.61875	0.640072	0.0451577	0.00643248
	TMD-CCdi-40C	0.683453	0.6	0.58156	0.621671	0.0542934	0.0100917
	TMD-CCtri-40C	0.951351	0.830189	0.784689	0.85541	0.0861462	0.00190661
	TMD-40C	0.140288	0.156134	0.246637	0.181019	0.0573759	0.0234616
rapa 6 h	Atg40	0.46	0.404762	0.404255	0.423006	0.032039
	TMD-GST-40C	1.55372	1.73684	2.13291	1.80782	0.296049	0.00128987
	TMD-CCdi-40C	1.96196	1.68085	1.74803	1.79695	0.146798	9.28707e-05
	TMD-CCtri-40C	2.22831	2.10776	1.55621	1.96409	0.358341	0.00176138
	TMD-40C	1.13043	1.06796	0.995413	1.0646	0.0675736	0.000119426

## Sheet: Fig. 2e
Time (sec)	Exp. 1	Exp. 2	Exp. 3	Exp. 4	Exp. 5	Exp. 6	Exp. 7	Average	S.D.
0	1	1	1	1	1	1	1	1	0
1	0.407119	0.579308	0.34976	0.401713	0.33879	0.319137	0.424974	0.402972	0.0871554
2	0.624093	0.751517	0.351038	0.429727	0.31791	0.433392	0.724128	0.518829	0.178481
3	0.680353	0.68039	0.420018	0.542709	0.463394	0.512235	0.533403	0.5475	0.100084
4	0.818577	0.78681	0.434357	0.566513	0.486003	0.587591	1.12143	0.685898	0.239661
5	0.758153	1.0561	0.401671	0.625293	0.423964	0.552323	1.11953	0.705291	0.288268
6	0.764642	0.951726	0.388608	0.614928	0.52894	0.590699	1.20493	0.720639	0.278367
7	0.685892	0.980778	0.448471	0.690526	0.643461	0.584553	1.02984	0.72336	0.209718
8	0.77368	0.805069	0.458879	0.6764	0.51029	0.646345	0.988105	0.69411	0.181106
9	0.839502	0.899647	0.502912	0.68035	0.500808	0.643147	0.955225	0.71737	0.184611
10	0.754446	1.09544	0.585718	0.697713	0.712627	0.564115	0.671085	0.725877	0.176623
11	0.657945	1.24733	0.694874	0.603814	0.587084	0.58528	0.476813	0.693306	0.253649
12	0.682918	1.04959	0.575549	0.809249	0.481807	0.646731	0.695746	0.705941	0.182639
13	0.782792	1.07559	0.547158	0.777427	0.414733	0.567062	1.08426	0.74986	0.260314
14	0.781801	1.00872	0.559168	0.747717	0.579719	0.5518	0.840144	0.724153	0.171318

## Sheet: Fig. 3a left
Distance (uM)	Atg40-mCherry	GFP-Atg8
0	0.0504705	0.042268
0.10816	0.0292679	0.0600301
0.21632	0.0155125	0.0383074
0.32448	0.017109	0.0367544
0.43264	0.0368327	0.100819
0.5408	0.0465658	0.184026
0.64896	0.0632242	0.14567
0.75712	0.0818672	0.161956
0.86528	0.137081	0.162163
0.97344	0.171094	0.137878
1.0816	0.163337	0.10536
1.18976	0.127697	0.124476
1.29792	0.107175	0.126175
1.40608	0.106577	0.0912667
1.51424	0.126881	0.169553
1.6224	0.230209	0.446588
1.73056	0.397802	0.768506
1.83872	0.689998	0.947037
1.94688	0.795699	1
2.05504	0.639202	0.846625
2.1632	0.417301	0.520301
2.27136	0.228505	0.228053
2.37952	0.13947	0.105804
2.48768	0.113053	0.0904319
2.59584	0.130642	0.0919413
2.704	0.198195	0.10018
2.81216	0.366602	0.0913267
2.92032	0.633125	0.101818
3.02848	0.865335	0.12697
3.13664	0.893299	0.197254
3.2448	0.63764	0.226777
3.35296	0.300378	0.196278
3.46112	0.171601	0.158225
3.56928	0.107503	0.148453
3.67744	0.0883261	0.163115
3.7856	0.0959341	0.153035
3.89376	0.113506	0.128804
4.00192	0.157894	0.138433
4.11008	0.138382	0.147278
4.21824	0.1231	0.137813
4.3264	0.136917	0.13108
4.43456	0.119641	0.162515
4.54272	0.160635	0.179162
4.65088	0.152536	0.129072
4.75904	0.114911	0.133968
4.8672	0.118641	0.130492
4.97536	0.161187	0.0949839
5.08352	0.139442	0.0966209
5.19168	0.105652	0.110722
5.29984	0.121831	0.123543
5.408	0.303238	0.169685
5.51616	0.661721	0.166764
5.62432	0.793745	0.152072
5.73248	1	0.123416
5.84064	0.750311	0.117269
5.9488	0.322115	0.103521
6.05696	0.173683	0.0838137
6.16512	0.163997	0.120761
6.27328	0.279888	0.327149
6.38144	0.416069	0.676823
6.4896	0.458622	0.809525
6.59776	0.416634	0.688263
6.70592	0.316043	0.430721
6.81408	0.176254	0.18547
6.92224	0.128683	0.0757659
7.0304	0.161824	0.0647566
7.13856	0.150736	0.0601334
7.24672	0.153434	0.0564466
7.35488	0.173194	0.0568286
7.46304	0.147598	0.0635182
7.5712	0.122262	0.0592028
7.67936	0.110281	0.0506365
7.78752	0.113175	0.055452
7.89568	0.124414	0.0600025
8.00384	0.119593	0.0397473
8.112	0.0891192	0.0286291
8.22016	0.0851356	0.0509552
8.32832	0.0806906	0.0834838
8.43648	0.0741416	0.119317
8.54464	0.0446326	0.135682
8.6528	0.0305085	0.120681
8.76096	0.0312457	0.0792899
8.86912	0.0188575	0.0444024
8.97728	0.0216901	0.0151905
9.08544	0.00670717	0.0100578
9.1936	0.00771568	0.0238051
9.30176	0.00696448	0.0361316
9.40992	-0.000330311	0.0202378
9.51808	-0.00991385	0.0180893

## Sheet: Fig. 3a right
	Exp. 1	Exp. 2	Exp. 3	Average	S.D.	p (ttest vs WT)
WT	1.92462	1.91797	2.19524	2.01261	0.158196
atg1D	0.246154	0.333333	0.40678	0.328756	0.0804107	8.0249e-05

## Sheet: Fig. 3b
	WT	atg2Δ	atg8Δ	atg14Δ
Exp. 1	0.243346	0	0.00497512	0.0112994
Exp. 2	0.220736	0.0117647	0.00719424	0.013986
Exp. 3	0.259259	0	0.0130293	0.0159453
Average	0.241114	0.00392157	0.00839956	0.0137436
S.D.	0.0193585	0.00679236	0.00416018	0.00233242
p (ttest vs WT)		3.66991e-05	3.43848e-05	3.54746e-05

## Sheet: Fig. 3c
	WT	AIM mut
Exp. 1	0.193548	0.00340136
Exp. 2	0.15	0.00520833
Exp. 3	0.181185	0
average	0.174911	0.0028699
S.D.	0.0224418	0.00264453
p (ttest vs WT)		0.000191038

## Sheet: Fig. 3d
Top				Bottom
Time (sec)	GFP-Atg8	Atg40-mCherry		Time (sec)	GFP-Atg8	Atg40-mCherry
0	0.0326409	0.374081		0	0.0526033	0.228878
10	0.173902	0.243086		10	0.128309	0.218439
20	0.230775	0.288525		20	0.198268	0.201485
30	0.218908	0.342925		30	0.311674	0.228808
40	0.233238	0.328993		40	0.406115	0.294942
50	0.388481	0.349156		50	0.55201	0.395544
60	0.481528	0.285094		60	0.780047	0.626033
70	0.577584	0.36736		70	0.817057	0.844332
80	0.764274	0.449625		80	1	1
90	0.946834	0.512707		90	0.689744	0.798795
100	1	0.592803		100	0.731045	0.889379
110	0.838462	1
120	0.773156	0.967724

## Sheet: Fig. 4a
	Rayleigh ratio		dRI		UV		Total		Protein		DDM
volume (mL)	Atg40His_Fr2023 (Rayleigh ratio)	volume (mL)	Atg40His_Fr2023 (dRI)	volume (mL)	Atg40His_Fr2023 (UV)	volume (mL)	Atg40His_Fr2023 (Protein conjugate)	volume (mL)	Atg40His_Fr2023 (Protein conjugate)	volume (mL)	Atg40His_Fr2023 (Protein conjugate)
-0.123462	-0.00101263	-0.285134	-0.000854522	0.00113333	-0.00568238	12.0957	172068	12.0957	63168.8	12.0957	108899
-0.119367	-0.0018793	-0.281039	-0.000990676	0.00522823	-0.00527229	12.0998	168351	12.0998	61805.5	12.0998	106546
-0.115272	-0.002621	-0.276944	-0.00103682	0.00932312	-0.00479961	12.1039	165982	12.1039	60946.4	12.1039	105036
-0.111177	-0.00303987	-0.27285	-0.00103509	0.013418	-0.00428949	12.108	171380	12.108	62897.3	12.108	108482
-0.107082	-0.00316598	-0.268755	-0.00101339	0.0175129	-0.00376334	12.1121	182674	12.1121	66996.5	12.1121	115677
-0.102988	-0.00324745	-0.26466	-0.00101014	0.0216078	-0.00323801	12.1162	193745	12.1162	71078.3	12.1162	122667
-0.0988927	-0.00354904	-0.260565	-0.00100913	0.0257027	-0.00272568	12.1203	201540	12.1203	73912.6	12.1203	127627
-0.0947978	-0.00405141	-0.25647	-0.00101723	0.0297976	-0.0022344	12.1244	200759	12.1244	73517.4	12.1244	127241
-0.0907029	-0.00410588	-0.252375	-0.00102532	0.0338925	-0.00176892	12.1285	196164	12.1285	71782.8	12.1285	124381
-0.086608	-0.00349412	-0.24828	-0.00104253	0.0379874	-0.00133157	12.1326	192182	12.1326	70353	12.1326	121829
-0.0825131	-0.00280303	-0.244185	-0.0010808	0.0420823	-0.000923002	12.1366	188599	12.1366	69061.6	12.1366	119537
-0.0784182	-0.00220914	-0.24009	-0.00109204	0.0461772	-0.000542867	12.1407	189138	12.1407	69235.1	12.1407	119903
-0.0743233	-0.00170392	-0.235996	-0.00110327	0.050272	-0.000190182	12.1448	191220	12.1448	69929	12.1448	121291
-0.0702285	-0.00144916	-0.231901	-0.00113151	0.0543669	0.000136396	12.1489	208968	12.1489	76382	12.1489	132586
-0.0661336	-0.00153334	-0.227806	-0.00107378	0.0584618	0.00043844	12.153	230368	12.153	84197.9	12.153	146170
-0.0620387	-0.00176728	-0.223711	-0.00105506	0.0625567	0.000717693	12.1571	243105	12.1571	88795.9	12.1571	154310
-0.0579438	-0.00219462	-0.219616	-0.00103634	0.0666516	0.000976023	12.1612	236684	12.1612	86380.4	12.1612	150304
-0.0538489	-0.00270608	-0.215521	-0.00097872	0.0707465	0.00121537	12.1653	225361	12.1653	82201.2	12.1653	143159
-0.049754	-0.00318142	-0.211426	-0.000985944	0.0748414	0.00143771	12.1694	220388	12.1694	80372.4	12.1694	140015
-0.0456591	-0.00362381	-0.207331	-0.000993168	0.0789363	0.00164491	12.1735	220351	12.1735	80281.9	12.1735	140069
-0.0415642	-0.0040734	-0.203236	-0.00101337	0.0830312	0.00183876	12.1776	213741	12.1776	77776.7	12.1776	135964
-0.0374693	-0.00381938	-0.199142	-0.00102161	0.0871261	0.00202079	12.1817	206998	12.1817	75295.6	12.1817	131703
-0.0333744	-0.00354274	-0.195047	-0.00102985	0.091221	0.00219233	12.1858	208457	12.1858	75776.9	12.1858	132680
-0.0292795	-0.0032823	-0.190952	-0.00104411	0.0953159	0.00235446	12.1899	217727	12.1899	79107.8	12.1899	138619
-0.0251846	-0.00304425	-0.186857	-0.00106238	0.0994108	0.00250803	12.194	226621	12.194	82315.1	12.194	144306
-0.0210897	-0.00305588	-0.182762	-0.00111851	0.103506	0.0026537	12.1981	230552	12.1981	83699	12.1981	146853
-0.0169949	-0.00329525	-0.178667	-0.00103287	0.107601	0.002792	12.2022	232655	12.2022	84458	12.2022	148197
-0.0129	-0.00397158	-0.174572	-0.00093733	0.111695	0.00292335	12.2063	225157	12.2063	81695.6	12.2063	143461
-0.00880507	-0.0046322	-0.170477	-0.000944009	0.11579	0.0030481	12.2104	206812	12.2104	74939.2	12.2104	131873
-0.00471018	-0.0042666	-0.166382	-0.000950687	0.119885	0.00316656	12.2144	194312	12.2144	70308.6	12.2144	124003
-0.000615282	-0.00367405	-0.162287	-0.000977882	0.12398	0.00327898	12.2185	186232	12.2185	67268.4	12.2185	118964
0.00347961	-0.00366944	-0.158193	-0.00109807	0.128075	0.00338556	12.2226	194393	12.2226	70100.1	12.2226	124293
0.0075745	-0.00420112	-0.154098	-0.00107622	0.13217	0.00348643	12.2267	200896	12.2267	72377	12.2267	128519
0.0116694	-0.00476397	-0.150003	-0.000924812	0.136265	0.00358165	12.2308	205076	12.2308	73829.5	12.2308	131246
0.0157643	-0.00529982	-0.145908	-0.000873075	0.14036	0.00367123	12.2349	208788	12.2349	75077.6	12.2349	133711
0.0198592	-0.00581107	-0.141813	-0.000847334	0.144455	0.00375512	12.239	212215	12.239	76206.8	12.239	136008
0.0239541	-0.00633139	-0.137718	-0.000900549	0.148549	0.00383326	12.2431	210689	12.2431	75581.1	12.2431	135108
0.028049	-0.00686871	-0.133623	-0.000953765	0.152644	0.00390556	12.2472	199220	12.2472	71373.7	12.2472	127847
0.0321439	-0.00655431	-0.129528	-0.00102386	0.156739	0.003972	12.2513	188728	12.2513	67543.2	12.2513	121184
0.0362388	-0.00591626	-0.125433	-0.00103213	0.160834	0.00403259	12.2554	180745	12.2554	64615.9	12.2554	116129
0.0403336	-0.00517041	-0.121339	-0.000994943	0.164929	0.00408742	12.2595	174740	12.2595	62342.7	12.2595	112397
0.0444285	-0.00468307	-0.117244	-0.00097895	0.169024	0.00413669	12.2636	173649	12.2636	61849.1	12.2636	111800
0.0485234	-0.00443153	-0.113149	-0.000978074	0.173119	0.00418067	12.2677	179093	12.2677	63694.4	12.2677	115398
0.0526183	-0.00475191	-0.109054	-0.000984755	0.177214	0.00421971	12.2718	184787	12.2718	65637.6	12.2718	119150
0.0567132	-0.00500512	-0.104959	-0.000991436	0.181309	0.00425424	12.2759	185195	12.2759	65711	12.2759	119484
0.0608081	-0.0050355	-0.100864	-0.00093169	0.185403	0.00428468	12.28	177934	12.28	63033.2	12.28	114901
0.064903	-0.00506581	-0.0967692	-0.000897989	0.189498	0.00431151	12.2841	174654	12.2841	61774	12.2841	112880
0.0689979	-0.00509604	-0.0926743	-0.000864287	0.193593	0.00433516	12.2882	174561	12.2882	61618.1	12.2882	112943
0.0730928	-0.00526602	-0.0885794	-0.000784716	0.197688	0.0043561	12.2923	182908	12.2923	64397.2	12.2923	118510
0.0771877	-0.00574496	-0.0844845	-0.000782193	0.201783	0.00437481	12.2963	181413	12.2963	63774.5	12.2963	117639
0.0812826	-0.00603134	-0.0803896	-0.000784788	0.205878	0.00439176	12.3004	168920	12.3004	59354.8	12.3004	109566
0.0853775	-0.00623365	-0.0762947	-0.000787384	0.209973	0.00440748	12.3045	155791	12.3045	54665.5	12.3045	101126
0.0894724	-0.00635925	-0.0721998	-0.000825602	0.214068	0.00442254	12.3086	143217	12.3086	50161.4	12.3086	93055.3
0.0935672	-0.00601937	-0.0681049	-0.000785942	0.218163	0.0044375	12.3127	135958	12.3127	47539.6	12.3127	88418
0.0976621	-0.00578641	-0.0640101	-0.000776165	0.222258	0.00445293	12.3168	131343	12.3168	45835	12.3168	85508.4
0.101757	-0.00565099	-0.0599152	-0.000764387	0.226352	0.00446933	12.3209	135238	12.3209	47096.1	12.3209	88142.4
0.105852	-0.00567977	-0.0558203	-0.00077038	0.230447	0.00448709	12.325	140838	12.325	48948.6	12.325	91889.8
0.109947	-0.00419578	-0.0517254	-0.000776374	0.234542	0.00450645	12.3291	147636	12.3291	51209.1	12.3291	96426.6
0.114042	-0.00226918	-0.0476305	-0.000801074	0.238637	0.00452746	12.3332	155557	12.3332	53853.9	12.3332	101703
0.118137	-0.000273527	-0.0435356	-0.000841342	0.242732	0.00455001	12.3373	165232	12.3373	57117.4	12.3373	108115
0.122231	0.00045933	-0.0394407	-0.00089155	0.246827	0.00457386	12.3414	173912	12.3414	60023.7	12.3414	113888
0.126326	4.03257e-05	-0.0353458	-0.000875836	0.250922	0.0045987	12.3455	173233	12.3455	59679.6	12.3455	113553
0.130421	-0.000407845	-0.0312509	-0.000848598	0.255017	0.00462422	12.3496	164163	12.3496	56438.9	12.3496	107724
0.134516	-0.000426383	-0.027156	-0.00084958	0.259112	0.00465022	12.3537	158103	12.3537	54222.4	12.3537	103881
0.138611	0.000383372	-0.0230611	-0.000850563	0.263206	0.00467664	12.3578	154609	12.3578	52933.7	12.3578	101675
0.142706	0.00113068	-0.0189662	-0.000855817	0.267301	0.00470357	12.3619	159588	12.3619	54590.9	12.3619	104997
0.146801	0.00180182	-0.0148713	-0.00086107	0.271396	0.00473124	12.366	165243	12.366	56452.9	12.366	108790
0.150896	0.00240348	-0.0107765	-0.000835374	0.275491	0.00475987	12.3701	167434	12.3701	57101.5	12.3701	110333
0.154991	0.00286209	-0.00668156	-0.000716228	0.279586	0.00478963	12.3742	166002	12.3742	56508.8	12.3742	109493
0.159086	0.00319021	-0.00258667	-0.000657295	0.283681	0.00482048	12.3782	163591	12.3782	55597.4	12.3782	107993
0.16318	0.0024057	0.00150822	-0.000639927	0.287776	0.00485207	12.3823	161703	12.3823	54872.7	12.3823	106830
0.167275	0.00171334	0.00560312	-0.000636374	0.291871	0.0048837	12.3864	160187	12.3864	54292.1	12.3864	105895
0.17137	0.0010254	0.00969801	-0.000632822	0.295966	0.00491435	12.3905	165941	12.3905	56193.1	12.3905	109748
0.175465	0.000341485	0.0137929	-0.000619033	0.30006	0.00494275	12.3946	172000	12.3946	58156.2	12.3946	113844
0.17956	-0.000488368	0.0178878	-0.00058786	0.304155	0.00496753	12.3987	178398	12.3987	60186.9	12.3987	118211
0.183655	-0.000313815	0.0219827	-0.000594856	0.30825	0.00498738	12.4028	180669	12.4028	60836.6	12.4028	119832
0.18775	0.000476843	0.0260776	-0.000601851	0.312345	0.00500123	12.4069	180182	12.4069	60579.7	12.4069	119602
0.191845	0.000906799	0.0301725	-0.000592125	0.31644	0.00500839	12.411	179124	12.411	60138.5	12.411	118985
0.19594	0.00100716	0.0342674	-0.00060186	0.320535	0.00500859	12.4151	177673	12.4151	59566.3	12.4151	118106
0.200034	0.000474487	0.0383623	-0.000611595	0.32463	0.005002	12.4192	173632	12.4192	58132.2	12.4192	115499
0.204129	-0.000127992	0.0424572	-0.000630834	0.328725	0.0049892	12.4233	169053	12.4233	56542.3	12.4233	112511
0.208224	-0.000552102	0.046552	-0.000615061	0.33282	0.00497104	12.4274	166303	12.4274	55577.6	12.4274	110725
0.212319	-0.000813478	0.0506469	-0.000557441	0.336915	0.00494849	12.4315	165091	12.4315	55129.2	12.4315	109962
0.216414	-0.00087768	0.0547418	-0.000519681	0.341009	0.00492261	12.4356	166884	12.4356	55653.4	12.4356	111230
0.220509	-0.000761999	0.0588367	-0.000491982	0.345104	0.00489435	12.4397	167240	12.4397	55677.6	12.4397	111562
0.224604	-0.00063371	0.0629316	-0.000484232	0.349199	0.00486458	12.4438	164815	12.4438	54808.6	12.4438	110007
0.228699	0.00418517	0.0670265	-0.000476483	0.353294	0.00483399	12.4479	161646	12.4479	53699.1	12.4479	107947
0.232794	0.00797306	0.0711214	-0.000478222	0.357389	0.00480557	12.452	159375	12.452	52883.4	12.452	106491
0.236888	0.0108205	0.0752163	-0.000479962	0.361484	0.0047768	12.456	158165	12.456	52440.1	12.456	105724
0.240983	0.00972928	0.0793112	-0.000503146	0.365579	0.00474723	12.4601	158591	12.4601	52551.7	12.4601	106039
0.245078	0.0086025	0.0834061	-0.000521449	0.369674	0.0047181	12.4642	160636	12.4642	53193.1	12.4642	107443
0.249173	0.00744333	0.087501	-0.000435768	0.373769	0.00468997	12.4683	165664	12.4683	54811.2	12.4683	110853
0.253268	0.00627506	0.0915959	-0.000388126	0.377863	0.00466313	12.4724	166307	12.4724	54973	12.4724	111334
0.257363	0.00648485	0.0956908	-0.000388339	0.381958	0.00463806	12.4765	166648	12.4765	55045.7	12.4765	111602
0.261458	0.00720111	0.0997856	-0.000379093	0.386053	0.00461504	12.4806	167267	12.4806	55225.4	12.4806	112042
0.265553	0.00837944	0.103881	-0.000384083	0.390148	0.00459434	12.4847	168016	12.4847	55448.1	12.4847	112568
0.269648	0.00916194	0.107975	-0.000389072	0.394243	0.00457627	12.4888	165021	12.4888	54435.9	12.4888	110585
0.273743	0.00958347	0.11207	-0.000329457	0.398338	0.00456117	12.4929	162261	12.4929	53502.7	12.4929	108759
0.277837	0.00877551	0.116165	-0.000304206	0.402433	0.00454938	12.497	162466	12.497	53558.3	12.497	108907
0.281932	0.00787414	0.12026	-0.000292204	0.406528	0.00454124	12.5011	165184	12.5011	54434.9	12.5011	110749
0.286027	0.00697027	0.124355	-0.000299309	0.410623	0.00453704	12.5052	171526	12.5052	56480.8	12.5052	115045
0.290122	0.00606406	0.12845	-0.000306413	0.414717	0.00453697	12.5093	176933	12.5093	58222.5	12.5093	118710
0.294217	0.00488698	0.132545	-0.000228838	0.418812	0.00454106	12.5134	179789	12.5134	59145.6	12.5134	120643
0.298312	0.00360462	0.13664	-0.000219054	0.422907	0.00454922	12.5175	179875	12.5175	59182.2	12.5175	120693
0.302407	0.00272924	0.140735	-0.00020927	0.427002	0.00456114	12.5216	179175	12.5216	58948.3	12.5216	120227
0.306502	0.00204391	0.144829	-0.000213027	0.431097	0.0045764	12.5257	181802	12.5257	59773.4	12.5257	122029
0.310597	0.00153222	0.148924	-0.000216784	0.435192	0.0045945	12.5298	187944	12.5298	61772	12.5298	126172
0.314691	0.00185513	0.153019	-0.000238015	0.439287	0.00461485	12.5339	184504	12.5339	60626.5	12.5339	123878
0.318786	0.00205636	0.157114	-0.000252235	0.443382	0.00463683	12.5379	181232	12.5379	59538	12.5379	121694
0.322881	0.00214671	0.161209	-0.000228506	0.447477	0.00465985	12.542	178058	12.542	58526.3	12.542	119532
0.326976	0.00202805	0.165304	-0.000224765	0.451572	0.00468332	12.5461	160333	12.5461	52740	12.5461	107593
0.331071	0.00135721	0.169399	-0.000221023	0.455666	0.00470668	12.5502	145725	12.5502	47947.5	12.5502	97777.8
0.335166	0.000749442	0.173494	-0.000215273	0.459761	0.00472947	12.5543	139740	12.5543	45984.3	12.5543	93755.7
0.339261	0.000655285	0.177589	-0.00021053	0.463856	0.00475126	12.5584	138653	12.5584	45669.9	12.5584	92983.2
0.343356	0.00119681	0.181683	-0.000205788	0.467951	0.00477165	12.5625	137930	12.5625	45464	12.5625	92466.2
0.347451	0.00166111	0.185778	-0.000188079	0.472046	0.00479031	12.5666	137281	12.5666	45230.3	12.5666	92050.7
0.351545	0.00205499	0.189873	-8.64321e-05	0.476141	0.00480695	12.5707	139899	12.5707	46085.8	12.5707	93813.1
0.35564	0.00209211	0.193968	-5.47031e-05	0.480236	0.00482132	12.5748	147555	12.5748	48626.2	12.5748	98928.7
0.359735	0.00249839	0.198063	-4.89532e-05	0.484331	0.00483325	12.5789	156802	12.5789	51696.3	12.5789	105105
0.36383	0.00288368	0.202158	-4.32033e-05	0.488426	0.0048426	12.583	164102	12.583	54122.8	12.583	109979
0.367925	0.00322353	0.206253	-7.5343e-06	0.49252	0.00484928	12.5871	164627	12.5871	54299.5	12.5871	110327
0.37202	0.00352195	0.210348	3.22026e-05	0.496615	0.00485331	12.5912	165398	12.5912	54557.3	12.5912	110841
0.376115	0.00287446	0.214443	4.41957e-05	0.50071	0.00485476	12.5953	166627	12.5953	54994.9	12.5953	111632
0.38021	0.00222344	0.218538	4.18253e-05	0.504805	0.00485377	12.5994	168796	12.5994	55755	12.5994	113041
0.384305	0.00144998	0.222632	3.94549e-05	0.5089	0.00485057	12.6035	167520	12.6035	55347.5	12.6035	112173
0.3884	0.00111867	0.226727	2.92106e-05	0.512995	0.00484546	12.6076	162949	12.6076	53859.6	12.6076	109089
0.392494	0.00202856	0.230822	2.49686e-05	0.51709	0.00483881	12.6117	159664	12.6117	52821.5	12.6117	106842
0.396589	0.00286276	0.234917	-1.23891e-06	0.521185	0.004831	12.6157	157389	12.6157	52104.5	12.6157	105284
0.400684	0.00346373	0.239012	5.83768e-05	0.52528	0.00482239	12.6198	145807	12.6198	48285.8	12.6198	97521.2
0.404779	0.0038519	0.243107	6.21618e-05	0.529374	0.00481327	12.6239	136285	12.6239	45156	12.6239	91128.8
0.408874	0.00379359	0.247202	6.59469e-05	0.533469	0.00480383	12.628	130936	12.628	43428.7	12.628	87507.3
0.412969	0.00316688	0.251297	0.000103611	0.537564	0.0047942	12.6321	127893	12.6321	42457.9	12.6321	85435
0.417064	0.00238567	0.255392	0.000119373	0.541659	0.0047844	12.6362	130940	12.6362	43513.8	12.6362	87426.1
0.421159	0.0015243	0.259486	0.00014706	0.545754	0.00477436	12.6403	135184	12.6403	44974.8	12.6403	90208.8
0.425254	0.000732767	0.263581	0.000164803	0.549849	0.00476403	12.6444	134751	12.6444	44858.5	12.6444	89892.1
0.429348	0.000753792	0.267676	0.000158067	0.553944	0.00475335	12.6485	133365	12.6485	44423	12.6485	88941.9
0.433443	0.000752392	0.271771	0.000151331	0.558039	0.00474239	12.6526	132367	12.6526	44104.2	12.6526	88262.3
0.437538	0.000730362	0.275866	0.000134102	0.562134	0.00473133	12.6567	131688	12.6567	43880.5	12.6567	87807.7
0.441633	-0.000108555	0.279961	0.000160823	0.566229	0.00472048	12.6608	133474	12.6608	44501.5	12.6608	88972.6
0.445728	-0.000197735	0.284056	0.000164065	0.570323	0.00471025	12.6649	135570	12.6649	45243.2	12.6649	90326.9
0.449823	-0.00014878	0.288151	0.000160571	0.574418	0.00470115	12.669	138168	12.669	46168.6	12.669	91999.1
0.453918	0.000430773	0.292246	0.000157078	0.578513	0.00469366	12.6731	141123	12.6731	47209.8	12.6731	93913.2
0.458013	0.00115616	0.29634	0.000198775	0.582608	0.00468822	12.6772	144334	12.6772	48328.7	12.6772	96005.2
0.462108	0.0016296	0.300435	0.00022151	0.586703	0.0046851	12.6813	147912	12.6813	49584.9	12.6813	98326.7
0.466202	0.00187381	0.30453	0.000244245	0.590798	0.00468446	12.6854	152837	12.6854	51292.9	12.6854	101544
0.470297	0.00255426	0.308625	0.000247986	0.594893	0.00468623	12.6895	159872	12.6895	53707.1	12.6895	106164
0.474392	0.00413954	0.31272	0.000236747	0.598988	0.00469019	12.6936	165720	12.6936	55713.6	12.6936	110007
0.478487	0.00587642	0.316815	0.000225507	0.603083	0.00469594	12.6976	170768	12.6976	57428.5	12.6976	113340
0.482582	0.00642933	0.32091	0.000209255	0.607177	0.00470298	12.7017	177355	12.7017	59684.4	12.7017	117671
0.486677	0.00590264	0.325005	0.000201022	0.611272	0.00471073	12.7058	185951	12.7058	62662.4	12.7058	123288
0.490772	0.00580124	0.3291	0.000142823	0.615367	0.00471862	12.7099	199144	12.7099	67183.2	12.7099	131961
0.494867	0.00553294	0.333195	0.000140576	0.619462	0.00472615	12.714	210609	12.714	71105.9	12.714	139503
0.498962	0.00511244	0.337289	0.000170798	0.623557	0.00473285	12.7181	199067	12.7181	67270.9	12.7181	131796
0.503057	0.00419946	0.341384	0.000172316	0.627652	0.0047384	12.7222	186670	12.7222	63151.2	12.7222	123519
0.507151	0.00324858	0.345479	0.000173833	0.631747	0.00474267	12.7263	174444	12.7263	59051.6	12.7263	115393
0.511246	0.00188791	0.349574	0.000181529	0.635842	0.00474566	14.3479	60142.2	14.3479	468.928	14.3479	59673.2
0.515341	0.000552794	0.353669	0.00021575	0.639937	0.00474748	14.352	60220.2	14.352	463.182	14.352	59757
0.519436	4.25298e-05	0.357764	0.000227234	0.644031	0.00474838	14.3561	60305.5	14.3561	457.797	14.3561	59847.7
0.523531	-0.000353878	0.361859	0.000230855	0.648126	0.00474867	14.3602	60392.5	14.3602	452.671	14.3602	59939.8
0.527626	-0.000743384	0.365954	0.000234476	0.652221	0.00474872	14.3643	60395	14.3643	447.122	14.3643	59947.9
0.531721	-0.00112646	0.370049	0.000262208	0.656316	0.00474893	14.3684	60441.2	14.3684	442.137	14.3684	59999.1
0.535816	-0.00159838	0.374143	0.000255986	0.660411	0.00474971	14.3725	60562.2	14.3725	437.945	14.3725	60124.3
0.539911	0.00185471	0.378238	0.000249764	0.664506	0.00475142	14.3766	60635.1	14.3766	433.594	14.3766	60201.5
0.544005	0.00567531	0.382333	0.000247467	0.668601	0.00475439	14.3806	60822.5	14.3806	430.231	14.3806	60392.3
0.5481	0.00933438	0.386428	0.000253958	0.672696	0.00475884	14.3847	61095	14.3847	427.653	14.3847	60667.4
0.552195	0.0111241	0.390523	0.000253331	0.676791	0.00476489	14.3888	61339.8	14.3888	425.037	14.3888	60914.8
0.55629	0.0112085	0.394618	0.000252705	0.680885	0.00477247	14.3929	61606.4	14.3929	422.719	14.3929	61183.7
0.560385	0.0111823	0.398713	0.000268418	0.68498	0.00478135	14.397	61880	14.397	420.621	14.397	61459.4
0.56448	0.0106556	0.402808	0.00031813	0.689075	0.00479109	14.4011	62132.5	14.4011	418.538	14.4011	61713.9
0.568575	0.00967239	0.406903	0.000313879	0.69317	0.00480108	14.4052	62335.3	14.4052	416.233	14.4052	61919
0.57267	0.00813224	0.410997	0.000309628	0.697265	0.00481053	14.4093	62559	14.4093	414.196	14.4093	62144.8
0.576765	0.00688979	0.415092	0.000297381	0.70136	0.00481865	14.4134	62691.3	14.4134	411.722	14.4134	62279.6
0.580859	0.00648668	0.419187	0.000257219	0.705455	0.00482468	14.4175	62744	14.4175	408.868	14.4175	62335.1
0.584954	0.00624097	0.423282	0.000280909	0.70955	0.004828	14.4216	62730	14.4216	405.71	14.4216	62324.3
0.589049	0.00587755	0.427377	0.000315129	0.713645	0.00482827	14.4257	62709.7	14.4257	402.65	14.4257	62307
0.593144	0.00540676	0.431472	0.000326611	0.71774	0.00482535	14.4298	62700.4	14.4298	399.788	14.4298	62300.6
0.597239	0.0044374	0.435567	0.000318258	0.721834	0.00481947	14.4339	62675.6	14.4339	396.943	14.4339	62278.6
0.601334	0.00349889	0.439662	0.000309905	0.725929	0.00481107	14.438	62801.5	14.438	395.178	14.438	62406.3
0.605429	0.00258885	0.443757	0.000339591	0.730024	0.00480077	14.4421	62953.1	14.4421	393.692	14.4421	62559.4
0.609524	0.0016062	0.447852	0.000355337	0.734119	0.00478928	14.4462	63059.6	14.4462	392.033	14.4462	62667.6
0.613619	0.00239159	0.451946	0.000371083	0.738214	0.00477729	14.4503	63113	14.4503	390.167	14.4503	62722.9
0.617713	0.00321599	0.456041	0.000360347	0.742309	0.00476546	14.4544	63120.3	14.4544	388.12	14.4544	62732.2
0.621808	0.00399013	0.460136	0.00034961	0.746404	0.00475429	14.4585	63212.1	14.4585	386.692	14.4585	62825.4
0.625903	0.00438987	0.464231	0.000320404	0.750499	0.00474416	14.4625	63307.9	14.4625	385.423	14.4625	62922.5
0.629998	0.00444808	0.468326	0.000308149	0.754594	0.00473536	14.4666	63396.9	14.4666	384.231	14.4666	63012.6
0.634093	0.0028557	0.472421	0.000300891	0.758688	0.00472806	14.4707	63469.1	14.4707	383.015	14.4707	63086.1
0.638188	0.00149858	0.476516	0.000293633	0.762783	0.00472238	14.4748	63527.9	14.4748	381.795	14.4748	63146.1
0.642283	0.00220909	0.480611	0.000295881	0.766878	0.0047184	14.4789	63656.1	14.4789	381.086	14.4789	63275
0.646378	0.0034386	0.484706	0.000282383	0.770973	0.00471612	14.483	63850.4	14.483	380.89	14.483	63469.5
0.650473	0.0047305	0.4888	0.000268884	0.775068	0.00471552	14.4871	64071.9	14.4871	380.973	14.4871	63690.9
0.654568	0.00491472	0.492895	0.000212758	0.779163	0.00471652	14.4912	64231.5	14.4912	380.758	14.4912	63850.7
0.658662	0.00408829	0.49699	0.000274387	0.783258	0.00471889	14.4953	64276	14.4953	379.946	14.4953	63896
0.662757	0.0028597	0.501085	0.000271143	0.787353	0.00472226	14.4994	64358.9	14.4994	379.486	14.4994	63979.4
0.666852	0.00177642	0.50518	0.000267899	0.791448	0.0047261	14.5035	64451.6	14.5035	379.163	14.5035	64072.4
0.670947	0.000825733	0.509275	0.000255662	0.795542	0.00472971	14.5076	64580.3	14.5076	379.19	14.5076	64201.1
0.675042	-2.33298e-05	0.51337	0.000263393	0.799637	0.00473224	14.5117	64697.4	14.5117	379.235	14.5117	64318.2
0.679137	-0.000560452	0.517465	0.000264155	0.803732	0.00473276	14.5158	64787.5	14.5158	379.062	14.5158	64408.5
0.683232	-0.00107395	0.52156	0.000264918	0.807827	0.00473037	14.5199	64857.8	14.5199	378.855	14.5199	64478.9
0.687327	-0.00156597	0.525654	0.000263668	0.811922	0.00472423	14.524	64938.1	14.524	378.836	14.524	64559.2
0.691422	-0.00224979	0.529749	0.000262419	0.816017	0.00471366	14.5281	65027.3	14.5281	378.933	14.5281	64648.4
0.695516	-0.00238258	0.533844	0.000250193	0.820112	0.00469818	14.5322	65120.7	14.5322	379.139	14.5322	64741.5
0.699611	-0.00214264	0.537939	0.000259924	0.824207	0.00467761	14.5363	65188	14.5363	379.276	14.5363	64808.8
0.703706	-0.00197644	0.542034	0.00025469	0.828302	0.00465203	14.5403	65221	14.5403	379.258	14.5403	64841.7
0.707801	-0.00187733	0.546129	0.000249456	0.832397	0.00462179	14.5444	65303.2	14.5444	379.588	14.5444	64923.6
0.711896	-0.00208358	0.550224	0.000179227	0.836491	0.00458747	14.5485	65422.4	14.5485	380.231	14.5485	65042.1
0.715991	-0.00238461	0.554319	0.000247011	0.840586	0.00454983	14.5526	65559.5	14.5526	381.033	14.5526	65178.5
0.720086	-0.00277169	0.558414	0.000297166	0.844681	0.00450976	14.5567	65710.4	14.5567	381.976	14.5567	65328.4
0.724181	-0.00336215	0.562509	0.000299686	0.848776	0.00446826	14.5608	65831.3	14.5608	382.852	14.5608	65448.4
0.728276	-0.00345481	0.566603	0.000253821	0.852871	0.0044263	14.5649	65966.6	14.5649	383.873	14.5649	65582.7
0.73237	-0.00351151	0.570698	0.000207957	0.856966	0.00438485	14.569	66101.9	14.569	384.931	14.569	65716.9
0.736465	-0.0036624	0.574793	0.000237699	0.861061	0.00434474	14.5731	66173	14.5731	385.681	14.5731	65787.3
0.74056	-0.00389869	0.578888	0.000243687	0.865156	0.00430673	14.5772	66283	14.5772	386.717	14.5772	65896.3
0.744655	-0.0042741	0.582983	0.000242315	0.869251	0.00427142	14.5813	66414.6	14.5813	387.938	14.5813	66026.6
0.74875	-0.00484264	0.587078	0.000240944	0.873345	0.00423926	14.5854	66478.7	14.5854	388.849	14.5854	66089.9
0.752845	-0.00542417	0.591173	0.000259155	0.87744	0.0042105	14.5895	66500.4	14.5895	389.59	14.5895	66110.8
0.75694	-0.00597889	0.595268	0.000265646	0.881535	0.00418527	14.5936	66577.4	14.5936	390.709	14.5936	66186.7
0.761035	-0.00650932	0.599363	0.000221803	0.88563	0.00416353	14.5977	66645.5	14.5977	391.848	14.5977	66253.7
0.76513	-0.00706892	0.603457	0.000177959	0.889725	0.00414512	14.6018	66766.2	14.6018	393.389	14.6018	66372.8
0.769225	-0.00754699	0.607552	0.000211714	0.89382	0.00412977	14.6059	66922.5	14.6059	395.218	14.6059	66527.3
0.773319	-0.00744333	0.611647	0.00021445	0.897915	0.00411714	14.61	67053.8	14.61	396.981	14.61	66656.9
0.777414	-0.0071082	0.615742	0.000217186	0.90201	0.00410687	14.6141	67338.5	14.6141	399.708	14.6141	66938.8
0.781509	-0.00668992	0.619837	0.000238905	0.906105	0.00409856	14.6182	67620.9	14.6182	402.459	14.6182	67218.5
0.785604	-0.00619544	0.623932	0.000233164	0.910199	0.00409185	14.6222	67626	14.6222	403.662	14.6222	67222.3
0.789699	-0.00559014	0.628027	0.000227424	0.914294	0.0040864	14.6263	67655.1	14.6263	405.083	14.6263	67250
0.793794	-0.00524225	0.632122	0.000194224	0.918389	0.00408197	14.6304	67696.3	14.6304	406.59	14.6304	67289.7
0.797889	-0.00512934	0.636217	0.000167971	0.922484	0.00407843	14.6345	67820.5	14.6345	408.657	14.6345	67411.8
0.801984	-0.00595838	0.640311	0.000189695	0.926579	0.00407576	14.6386	68061.5	14.6386	411.503	14.6386	67650
0.806079	-0.00655188	0.644406	0.000190447	0.930674	0.00407407	14.6427	68365	14.6427	414.783	14.6427	67950.2
0.810173	-0.00695536	0.648501	0.0001912	0.934769	0.00407355	14.6468	68489.4	14.6468	417.05	14.6468	68072.4
0.814268	-0.00718581	0.652596	0.000205903	0.938864	0.00407446	14.6509	68602.4	14.6509	419.328	14.6509	68183.1
0.818363	-0.00730601	0.656691	0.00021212	0.942959	0.00407707	14.655	68715.4	14.655	421.69	14.655	68293.7
0.822458	-0.00754304	0.660786	0.000176189	0.947054	0.00408161	14.6591	68913.4	14.6591	424.64	14.6591	68488.8
0.826553	-0.00788605	0.664881	0.000140258	0.951148	0.00408825	14.6632	68981.3	14.6632	426.812	14.6632	68554.5
0.830648	-0.0078229	0.668976	9.0026e-05	0.955243	0.00409697	14.6673	68960.3	14.6673	428.488	14.6673	68531.8
0.834743	-0.00763628	0.673071	8.97751e-05	0.959338	0.0041076	14.6714	68843.3	14.6714	429.698	14.6714	68413.6
0.838838	-0.00744257	0.677165	0.000143468	0.963433	0.00411978	14.6755	68827.4	14.6755	431.627	14.6755	68395.8
0.842933	-0.00729528	0.68126	0.000121495	0.967528	0.00413301	14.6796	68870	14.6796	433.991	14.6796	68436
0.847027	-0.00719017	0.685355	9.95218e-05	0.971623	0.00414666	14.6837	68848.6	14.6837	436.045	14.6837	68412.6
0.851122	-0.00756963	0.68945	3.0827e-05	0.975718	0.00416008	14.6878	68861.2	14.6878	438.394	14.6878	68422.8
0.855217	-0.00722171	0.693545	2.6585e-05	0.979813	0.0041726	14.6919	68777.7	14.6919	440.225	14.6919	68337.5
0.859312	-0.0068854	0.69764	2.63301e-05	0.983908	0.00418366	14.696	68780.6	14.696	442.686	14.696	68337.9
0.863407	-0.00669994	0.701735	4.50628e-05	0.988002	0.00419277	14.7	68887.1	14.7	445.907	14.7	68441.2
0.867502	-0.0066518	0.70583	4.5307e-05	0.992097	0.00419961	14.7041	69030.4	14.7041	449.512	14.7041	68580.9
0.871597	-0.00721439	0.709925	2.1357e-05	0.996192	0.00420394	14.7082	69148.5	14.7082	453.032	14.7082	68695.5
0.875692	-0.00787951	0.71402	-2.59307e-06	1.00029	0.00420567	14.7123	69222.3	14.7123	456.332	14.7123	68766
0.879787	-0.00840652	0.718114	1.26236e-05	1.00438	0.00420476	14.7164	69341.7	14.7164	460.092	14.7164	68881.6
0.883882	-0.00880613	0.722209	1.1632e-05	1.00848	0.00420127	14.7205	69400	14.7205	463.569	14.7205	68936.4
0.887976	-0.00889207	0.726304	1.06403e-05	1.01257	0.00419531	14.7246	69276.5	14.7246	465.862	14.7246	68810.7
0.892071	-0.00846024	0.730399	-2.16323e-05	1.01667	0.00418703	14.7287	69245.8	14.7287	468.869	14.7287	68777
0.896166	-0.00789397	0.734494	-9.86024e-06	1.02076	0.00417664	14.7328	69346.4	14.7328	472.938	14.7328	68873.4
0.900261	-0.0074653	0.738589	3.3791e-05	1.02486	0.00416443	14.7369	69538.1	14.7369	477.77	14.7369	69060.3
0.904356	-0.0071628	0.742684	4.15555e-05	1.02895	0.0041507	14.741	69731	14.741	482.707	14.741	69248.3
0.908451	-0.00722674	0.746779	2.53192e-05	1.03305	0.00413585	14.7451	69838.8	14.7451	487.149	14.7451	69351.6
0.912546	-0.00762492	0.750874	9.08297e-06	1.03714	0.00412029	14.7492	69934.7	14.7492	491.625	14.7492	69443.1
0.916641	-0.00824168	0.754968	-3.31164e-05	1.04124	0.00410449	14.7533	70015.7	14.7533	496.185	14.7533	69519.5
0.920736	-0.00790665	0.759063	-5.03627e-05	1.04533	0.00408892	14.7574	70201.7	14.7574	501.711	14.7574	69699.9
0.92483	-0.00705241	0.763158	-6.7609e-05	1.04943	0.00407409	14.7615	70508.8	14.7615	508.185	14.7615	70000.6
0.928925	-0.00634458	0.767253	-0.000127727	1.05352	0.00406049	14.7656	70483.6	14.7656	512.266	14.7656	69971.4
0.93302	-0.00577019	0.771348	-8.65412e-05	1.05762	0.00404858	14.7697	70346.8	14.7697	515.711	14.7697	69831.1
0.937115	-0.00595304	0.775443	-8.35336e-05	1.06171	0.0040387	14.7738	70171.8	14.7738	519.081	14.7738	69652.8
0.94121	-0.0050149	0.779538	-8.0526e-05	1.06581	0.00403105	14.7779	70168.7	14.7779	523.824	14.7779	69644.8
0.945305	-0.00372384	0.783633	-8.12994e-05	1.0699	0.00402568	14.7819	70267.6	14.7819	529.451	14.7819	69738.1
0.9494	-0.00281231	0.787728	-8.20728e-05	1.074	0.00402245	14.786	70390.1	14.786	535.363	14.786	69854.7
0.953495	-0.00224693	0.791822	-0.000101291	1.07809	0.00402108	14.7901	70565.9	14.7901	541.873	14.7901	70024.1
0.95759	-0.00213945	0.795917	-8.95658e-05	1.08218	0.00402117	14.7942	70615.5	14.7942	547.629	14.7942	70067.9
0.961684	-0.00267691	0.800012	-8.5829e-05	1.08628	0.00402224	14.7983	70552	14.7983	552.618	14.7983	69999.4
0.965779	-0.00287008	0.804107	-8.70756e-05	1.09037	0.00402381	14.8024	70210.4	14.8024	555.586	14.8024	69654.8
0.969874	-0.0029464	0.808202	-8.83222e-05	1.09447	0.00402551	14.8065	70105.2	14.8065	560.573	14.8065	69544.6
0.973969	-0.00291614	0.812297	-7.75845e-05	1.09856	0.00402701	14.8106	70156.2	14.8106	567.007	14.8106	69589.2
0.978064	-0.00283798	0.816392	-7.33258e-05	1.10266	0.00402819	14.8147	70288.7	14.8147	574.3	14.8147	69714.4
0.982159	-0.0027978	0.820487	-8.43292e-05	1.10675	0.00402893	14.8188	70327.8	14.8188	580.972	14.8188	69746.8
0.986254	-0.0027931	0.824582	-9.53325e-05	1.11085	0.00402926	14.8229	70402.7	14.8229	588.147	14.8229	69814.6
0.990349	-0.00323783	0.828677	-9.95857e-05	1.11494	0.00402924	14.827	70178.7	14.827	592.925	14.827	69585.8
0.994444	-0.00297545	0.832771	-0.000101832	1.11904	0.00402891	14.8311	69952	14.8311	597.918	14.8311	69354.1
0.998539	-0.00287865	0.836866	-9.00959e-05	1.12313	0.00402825	14.8352	69095.2	14.8352	594.275	14.8352	68500.9
1.00263	-0.0029329	0.840961	-0.000105328	1.12723	0.00402721
1.00673	-0.0034354	0.845056	-0.000120559	1.13132	0.00402566
1.01082	-0.00398101	0.849151	-0.000152767	1.13542	0.00402351
1.01492	-0.00451476	0.853246	-0.00010712	1.13951	0.00402064
1.01901	-0.0050377	0.857341	-9.13617e-05	1.14361	0.00401698
1.02311	-0.00511603	0.861436	-0.000108091	1.1477	0.00401249
1.0272	-0.00478868	0.865531	-0.000124821	1.1518	0.00400718
1.0313	-0.00462968	0.869625	-0.000174039	1.15589	0.00400101
1.03539	-0.00462414	0.87372	-0.000220188	1.15999	0.00399388
1.03949	-0.00506708	0.877815	-0.00019049	1.16408	0.00398569
1.04358	-0.00564308	0.88191	-0.000176763	1.16818	0.00397623
1.04768	-0.00576535	0.886005	-0.000180021	1.17227	0.00396529
1.05177	-0.0052796	0.8901	-0.000183278	1.17637	0.00395265
1.05587	-0.00323871	0.894195	-0.000223441	1.18046	0.00393818
1.05996	-0.00111711	0.89829	-0.000275669	1.18456	0.00392188
1.06406	0.000708744	0.902385	-0.000247916	1.18865	0.00390388
1.06815	0.00226489	0.906479	-0.000247423	1.19275	0.00388452
1.07225	0.00140072	0.910574	-0.000254038	1.19684	0.00386425
1.07634	0.000302161	0.914669	-0.000260654	1.20094	0.0038436
1.08044	9.21789e-05	0.918764	-0.000243438	1.20503	0.00382315
1.08453	0.000163092	0.922859	-0.000245428	1.20913	0.00380344
1.08863	-1.62782e-05	0.926954	-0.000247417	1.21322	0.00378495
1.09272	-0.000423917	0.931049	-0.000301663	1.21732	0.00376815
1.09682	-0.00142244	0.935144	-0.000277931	1.22141	0.00375334
1.10091	-0.0022606	0.939239	-0.000264213	1.22551	0.00374084
1.10501	-0.00299552	0.943334	-0.00026346	1.2296	0.0037309
1.1091	-0.00363622	0.947428	-0.000266206	1.2337	0.00372369
1.1132	-0.00417849	0.951523	-0.000268952	1.23779	0.00371932
1.11729	-0.00467379	0.955618	-0.00021525	1.24189	0.00371775
1.12139	-0.00512611	0.959713	-0.000201532	1.24598	0.00371881
1.12548	-0.00518864	0.963808	-0.000201767	1.25008	0.00372218
1.12958	-0.00513637	0.967903	-0.000152129	1.25417	0.00372735
1.13367	-0.00507319	0.971998	-0.000137863	1.25827	0.00373369
1.13776	-0.0049999	0.976093	-0.000133344	1.26236	0.00374048
1.14186	-0.00490688	0.980188	-0.000131222	1.26646	0.00374698
1.14595	-0.00499647	0.984282	-0.000129101	1.27055	0.00375252
1.15005	-0.00525311	0.988377	-0.000130598	1.27464	0.00375654
1.15414	-0.00561996	0.992472	-0.000132095	1.27874	0.00375868
1.15824	-0.00563566	0.996567	-0.000137838	1.28283	0.00375879
1.16233	-0.00537339	1.00066	-0.00018504	1.28693	0.0037569
1.16643	-0.00490718	1.00476	-0.000232241	1.29102	0.00375325
1.17052	-0.00497064	1.00885	-0.000308404	1.29512	0.00374819
1.17462	-0.00551744	1.01295	-0.000312399	1.29921	0.00374221
1.17871	-0.00602924	1.01704	-0.000316394	1.30331	0.00373583
1.18281	-0.00655255	1.02114	-0.000337101	1.3074	0.00372955
1.1869	-0.00652869	1.02523	-0.000493216	1.3115	0.00372379
1.191	-0.00672403	1.02933	-0.000595413	1.31559	0.00371892
1.19509	-0.00711911	1.03342	-0.000607638	1.31969	0.00371511
1.19919	-0.00724579	1.03752	-0.000472023	1.32378	0.00371239
1.20328	-0.00751543	1.04161	-0.000454282	1.32788	0.00371057
1.20738	-0.00791538	1.04571	-0.000460528	1.33197	0.0037093
1.21147	-0.00874484	1.0498	-0.000466773	1.33607	0.00370807
1.21557	-0.00901641	1.0539	-0.000482994	1.34016	0.00370627
1.21966	-0.00854965	1.05799	-0.000509248	1.34426	0.00370326
1.22376	-0.00820815	1.06209	-0.000534452	1.34835	0.00369846
1.22785	-0.00798091	1.06618	-0.000559655	1.35245	0.00369137
1.23195	-0.00794346	1.07028	-0.000643848	1.35654	0.00368172
1.23604	-0.00787052	1.07437	-0.000622656	1.36064	0.00366944
1.24014	-0.00769062	1.07846	-0.000633646	1.36473	0.00365475
1.24423	-0.00750936	1.08256	-0.000644636	1.36883	0.00363812
1.24833	-0.00732687	1.08665	-0.000664843	1.37292	0.00362026
1.25242	-0.00713425	1.09075	-0.000629142	1.37702	0.003602
1.25652	-0.00696375	1.09484	-0.000629393	1.38111	0.00358423
1.26061	-0.00681346	1.09894	-0.000635648	1.38521	0.00356782
1.26471	-0.00671346	1.10303	-0.000641902	1.3893	0.00355347
1.2688	-0.0063519	1.10713	-0.00068406	1.3934	0.00354164
1.2729	-0.00616628	1.11122	-0.000680826	1.39749	0.00353249
1.27699	-0.00614114	1.11532	-0.000688821	1.40159	0.00352588
1.28109	-0.00655131	1.11941	-0.000696816	1.40568	0.00352142
1.28518	-0.00719582	1.12351	-0.000745033	1.40978	0.00351851
1.28928	-0.00763299	1.1276	-0.000753277	1.41387	0.00351648
1.29337	-0.00806126	1.1317	-0.00076152	1.41797	0.00351463
1.29747	-0.0084814	1.13579	-0.000749761	1.42206	0.00351239
1.30156	-0.00858566	1.13989	-0.000749266	1.42616	0.00350934
1.30566	-0.0086653	1.14398	-0.000753883	1.43025	0.00350527
1.30975	-0.00880126	1.14808	-0.0007585	1.43435	0.00350011
1.31385	-0.00898851	1.15217	-0.000786759	1.43844	0.00349392
1.31794	-0.00854067	1.15627	-0.000815018	1.44254	0.00348683
1.32204	-0.00800889	1.16036	-0.000889105	1.44663	0.00347898
1.32613	-0.00740051	1.16446	-0.000896409	1.45073	0.00347046
1.33022	-0.0055802	1.16855	-0.000903714	1.45482	0.00346126
1.33432	-0.00368628	1.17265	-0.000983787	1.45892	0.0034513
1.33841	-0.00279725	1.17674	-0.001042	1.46301	0.00344042
1.34251	-0.00282447	1.18084	-0.00102778	1.4671	0.00342835
1.3466	-0.00332105	1.18493	-0.00102129	1.4712	0.0034148
1.3507	-0.00378472	1.18903	-0.00102416	1.47529	0.00339943
1.35479	-0.00421851	1.19312	-0.00102703	1.47939	0.00338194
1.35889	-0.00481656	1.19722	-0.00106926	1.48348	0.00336209
1.36298	-0.00548213	1.20131	-0.00115133	1.48758	0.00333974
1.36708	-0.00620949	1.20541	-0.00115566	1.49167	0.00331492
1.37117	-0.00721326	1.2095	-0.0011629	1.49577	0.0032878
1.37527	-0.00758647	1.2136	-0.00117014	1.49986	0.00325873
1.37936	-0.00713835	1.21769	-0.00120636	1.50396	0.00322826
1.38346	-0.00647236	1.22179	-0.00122259	1.50805	0.00319709
1.38755	-0.0051103	1.22588	-0.00123881	1.51215	0.00316604
1.39165	-0.00369054	1.22998	-0.00128505	1.51624	0.00313592
1.39574	-0.00270322	1.23407	-0.00130326	1.52034	0.00310754
1.39984	-0.00211079	1.23817	-0.00129752	1.52443	0.00308152
1.40393	-0.00134699	1.24226	-0.00130276	1.52853	0.00305826
1.40803	-0.000665653	1.24636	-0.001308	1.53262	0.0030379
1.41212	-5.95308e-05	1.25045	-0.00139022	1.53672	0.00302032
1.41622	0.000240005	1.25455	-0.0014663	1.54081	0.00300518
1.42031	0.000312422	1.25864	-0.0014846	1.54491	0.00299196
1.42441	0.000110791	1.26274	-0.00145486	1.549	0.00298007
1.4285	-8.69814e-05	1.26683	-0.00145811	1.5531	0.00296893
1.4326	-0.00028101	1.27092	-0.00146135	1.55719	0.00295803
1.43669	-0.00089291	1.27502	-0.00147757	1.56129	0.00294694
1.44079	-0.00136457	1.27911	-0.0015278	1.56538	0.0029354
1.44488	-0.00178634	1.28321	-0.00155004	1.56948	0.00292324
1.44898	-0.00216861	1.2873	-0.00155829	1.57357	0.00291044
1.45307	-0.00257945	1.2914	-0.00156654	1.57767	0.00289709
1.45717	-0.00301638	1.29549	-0.00162485	1.58176	0.00288339
1.46126	-0.00205747	1.29959	-0.00176878	1.58586	0.00286953
1.46536	-0.000757775	1.30368	-0.00180904	1.58995	0.0028558
1.46945	-0.000184857	1.30778	-0.00182528	1.59405	0.00284247
1.47355	-0.000274764	1.31187	-0.00184152	1.59814	0.00282983
1.47764	-0.00052338	1.31597	-0.00184001	1.60224	0.00281817
1.48174	-0.000633772	1.32006	-0.00184012	1.60633	0.00280773
1.48583	-0.0009573	1.32416	-0.00184023	1.61043	0.0027987
1.48993	-0.00147515	1.32825	-0.00186124	1.61452	0.00279122
1.49402	-0.00251261	1.33235	-0.00188224	1.61862	0.0027853
1.49812	-0.00332868	1.33644	-0.00195895	1.62271	0.00278093
1.50221	-0.003742	1.34054	-0.00201906	1.62681	0.00277799
1.50631	-0.00401323	1.34463	-0.00202335	1.6309	0.00277634
1.5104	-0.00435161	1.34873	-0.00205354	1.635	0.00277577
1.51449	-0.00475092	1.35282	-0.00207579	1.63909	0.00277604
1.51859	-0.0052632	1.35692	-0.00207704	1.64319	0.00277694
1.52268	-0.00504437	1.36101	-0.00207828	1.64728	0.00277822
1.52678	-0.0045799	1.36511	-0.00208654	1.65138	0.00277967
1.53087	-0.00439405	1.3692	-0.00208679	1.65547	0.00278101
1.53497	-0.00446202	1.3733	-0.00209404	1.65956	0.00278198
1.53906	-0.00468083	1.37739	-0.00210128	1.66366	0.00278231
1.54316	-0.00443444	1.38149	-0.00210328	1.66775	0.00278171
1.54725	-0.00372473	1.38558	-0.00210528	1.67185	0.00277996
1.55135	-0.00334756	1.38968	-0.00211003	1.67594	0.00277689
1.55544	-0.00327358	1.39377	-0.00211827	1.68004	0.00277241
1.55954	-0.00379291	1.39787	-0.00221442	1.68413	0.0027666
1.56363	-0.00465289	1.40196	-0.00216877	1.68823	0.00275964
1.56773	-0.00557822	1.40606	-0.00216575	1.69232	0.00275181
1.57182	-0.00637936	1.41015	-0.00217558	1.69642	0.00274347
1.57592	-0.00628444	1.41425	-0.00218541	1.70051	0.00273494
1.58001	-0.00625328	1.41834	-0.00219469	1.70461	0.00272655
1.58411	-0.00628031	1.42244	-0.00220397	1.7087	0.00271856
1.5882	-0.00707258	1.42653	-0.00223416	1.7128	0.00271115
1.5923	-0.00771956	1.43063	-0.00225639	1.71689	0.00270439
1.59639	-0.00840862	1.43472	-0.00225216	1.72099	0.0026983
1.60049	-0.00913604	1.43882	-0.00225069	1.72508	0.00269286
1.60458	-0.00948966	1.44291	-0.00228499	1.72918	0.00268805
1.60868	-0.00901215	1.44701	-0.0023193	1.73327	0.00268384
1.61277	-0.00844422	1.4511	-0.00238553	1.73737	0.0026802
1.61687	-0.00792123	1.4552	-0.00240973	1.74146	0.00267712
1.62096	-0.0077304	1.45929	-0.00241148	1.74556	0.00267453
1.62506	-0.00784242	1.46338	-0.00241323	1.74965	0.00267233
1.62915	-0.00869608	1.46748	-0.00243843	1.75375	0.00267035
1.63325	-0.00974725	1.47157	-0.00243873	1.75784	0.00266832
1.63734	-0.0104875	1.47567	-0.00247793	1.76194	0.00266593
1.64144	-0.0107585	1.47976	-0.00251713	1.76603	0.00266281
1.64553	-0.011104	1.48386	-0.00252741	1.77013	0.00265856
1.64963	-0.0115175	1.48795	-0.00254961	1.77422	0.00265278
1.65372	-0.0118754	1.49205	-0.00257509	1.77832	0.00264513
1.65782	-0.0115021	1.49614	-0.00260057	1.78241	0.00263533
1.66191	-0.0111549	1.50024	-0.00265223	1.78651	0.00262318
1.66601	-0.0108667	1.50433	-0.00265852	1.7906	0.00260854
1.6701	-0.0106322	1.50843	-0.00266078	1.7947	0.00259138
1.6742	-0.0104826	1.51252	-0.00266304	1.79879	0.00257177
1.67829	-0.0102391	1.51662	-0.0026693	1.80289	0.0025498
1.68239	-0.0102232	1.52071	-0.00272144	1.80698	0.00252559
1.68648	-0.0104147	1.52481	-0.00277565	1.81108	0.00249924
1.69058	-0.0103003	1.5289	-0.00276116	1.81517	0.00247087
1.69467	-0.00985016	1.533	-0.00275479	1.81927	0.00244046
1.69877	-0.00909386	1.53709	-0.00274841	1.82336	0.00240805
1.70286	-0.00751279	1.54119	-0.00272722	1.82746	0.00237365
1.70695	-0.00620888	1.54528	-0.00272625	1.83155	0.00233737
1.71105	-0.00515778	1.54938	-0.00275482	1.83565	0.00229939
1.71514	-0.00488023	1.55347	-0.00278339	1.83974	0.00226007
1.71924	-0.0051993	1.55757	-0.00276417	1.84383	0.00221994
1.72333	-0.00553531	1.56166	-0.00276018	1.84793	0.00217968
1.72743	-0.00588655	1.56576	-0.00277427	1.85202	0.00214009
1.73152	-0.00644442	1.56985	-0.00278837	1.85612	0.00210198
1.73562	-0.0069727	1.57395	-0.00272277	1.86021	0.00206609
1.73971	-0.00737245	1.57804	-0.00272399	1.86431	0.00203296
1.74381	-0.00770994	1.58214	-0.00272522	1.8684	0.00200294
1.7479	-0.00799086	1.58623	-0.00275544	1.8725	0.00197605
1.752	-0.00795645	1.59033	-0.00276567	1.87659	0.0019521
1.75609	-0.00671566	1.59442	-0.00277393	1.88069	0.00193069
1.76019	-0.00546496	1.59852	-0.00278218	1.88478	0.00191131
1.76428	-0.00444655	1.60261	-0.00278243	1.88888	0.00189346
1.76838	-0.00364001	1.60671	-0.00270678	1.89297	0.00187671
1.77247	-0.0027673	1.6108	-0.00267205	1.89707	0.00186077
1.77657	-0.00210712	1.6149	-0.00265681	1.90116	0.00184552
1.78066	-0.0016406	1.61899	-0.00265229	1.90526	0.00183103
1.78476	-0.00148275	1.62309	-0.00264776	1.90935	0.00181745
1.78885	-0.00159637	1.62718	-0.00257817	1.91345	0.00180493
1.79295	-0.00247165	1.63128	-0.00254943	1.91754	0.00179368
1.79704	-0.00307531	1.63537	-0.00255631	1.92164	0.00178378
1.80114	-0.00362317	1.63947	-0.00256318	1.92573	0.00177513
1.80523	-0.00416514	1.64356	-0.00258318	1.92983	0.00176751
1.80933	-0.00470132	1.64766	-0.00264529	1.93392	0.00176056
1.81342	-0.00518386	1.65175	-0.00264757	1.93802	0.00175381
1.81752	-0.00560322	1.65584	-0.00264183	1.94211	0.00174678
1.82161	-0.00582625	1.65994	-0.00263609	1.94621	0.00173902
1.82571	-0.00609455	1.66403	-0.00261036	1.9503	0.00173018
1.8298	-0.006404	1.66813	-0.00260462	1.9544	0.00172002
1.8339	-0.00655888	1.67222	-0.00260787	1.95849	0.00170841
1.83799	-0.00610923	1.67632	-0.00261111	1.96259	0.00169536
1.84209	-0.00556543	1.68041	-0.00262335	1.96668	0.00168094
1.84618	-0.00506673	1.68451	-0.00263954	1.97078	0.00166537
1.85028	-0.00467452	1.6886	-0.00258691	1.97487	0.00164897
1.85437	-0.00437934	1.6927	-0.00256969	1.97897	0.00163213
1.85847	-0.0050281	1.69679	-0.00259015	1.98306	0.00161534
1.86256	-0.00551975	1.70089	-0.0026106	1.98716	0.00159915
1.86666	-0.00586846	1.70498	-0.00259337	1.99125	0.00158413
1.87075	-0.00600281	1.70908	-0.00259837	1.99535	0.00157085
1.87485	-0.00529187	1.71317	-0.00260337	1.99944	0.00155984
1.87894	-0.00446393	1.71727	-0.00258558	2.00354	0.00155145
1.88304	-0.00380428	1.72136	-0.00246011	2.00763	0.00154587
1.88713	-0.00329839	1.72546	-0.00244733	2.01173	0.00154308
1.89123	-0.00399419	1.72955	-0.00244306	2.01582	0.00154284
1.89532	-0.00502949	1.73365	-0.0024388	2.01992	0.00154472
1.89941	-0.00553543	1.73774	-0.00244504	2.02401	0.00154814
1.90351	-0.00555837	1.74184	-0.00245129	2.02811	0.00155247
1.9076	-0.00551515	1.74593	-0.00246953	2.0322	0.00155706
1.9117	-0.00576436	1.75003	-0.00241976	2.03629	0.00156135
1.91579	-0.00628039	1.75412	-0.00240579	2.04039	0.00156489
1.91989	-0.00681761	1.75822	-0.00240417	2.04448	0.0015674
1.92398	-0.00737376	1.76231	-0.00240254	2.04858	0.00156872
1.92808	-0.00810764	1.76641	-0.00237089	2.05267	0.00156884
1.93217	-0.00855045	1.7705	-0.00225922	2.05677	0.00156778
1.93627	-0.00807539	1.7746	-0.00225823	2.06086	0.00156563
1.94036	-0.00760719	1.77869	-0.00225811	2.06496	0.00156243
1.94446	-0.00716902	1.78279	-0.00225799	2.06905	0.0015582
1.94855	-0.00677028	1.78688	-0.00219233	2.07315	0.00155295
1.95265	-0.00640774	1.79098	-0.00212056	2.07724	0.00154663
1.95674	-0.00641731	1.79507	-0.00198312	2.08134	0.00153923
1.96084	-0.00651527	1.79917	-0.00197231	2.08543	0.00153077
1.96493	-0.00631279	1.80326	-0.0019615	2.08953	0.00152133
1.96903	-0.00583627	1.80736	-0.00191586	2.09362	0.00151099
1.97312	-0.00538014	1.81145	-0.00190208	2.09772	0.0014999
1.97722	-0.00483006	1.81555	-0.00185045	2.10181	0.00148819
1.98131	-0.00419451	1.81964	-0.00177873	2.10591	0.00147597
1.98541	-0.00323847	1.82374	-0.00172903	2.11	0.00146337
1.9895	-0.00235183	1.82783	-0.00172928	2.1141	0.00145049
1.9936	-0.00188019	1.83193	-0.00169955	2.11819	0.00143745
1.99769	-0.00178713	1.83602	-0.00165589	2.12229	0.0014244
2.00179	-0.0023914	1.84011	-0.00164212	2.12638	0.0014115
2.00588	-0.00300915	1.84421	-0.00159839	2.13048	0.00139892
2.00998	-0.00343906	1.8483	-0.00157071	2.13457	0.00138691
2.01407	-0.00369762	1.8524	-0.00156093	2.13867	0.00137569
2.01817	-0.00370051	1.85649	-0.00145143	2.14276	0.00136547
2.02226	-0.00265486	1.86059	-0.00141964	2.14686	0.00135644
2.02636	-0.00115532	1.86468	-0.00138786	2.15095	0.00134871
2.03045	0.000112782	1.86878	-0.00138112	2.15505	0.00134239
2.03455	0.00116956	1.87287	-0.00137439	2.15914	0.00133748
2.03864	0.00059658	1.87697	-0.00136913	2.16324	0.00133402
2.04274	-0.000882099	1.88106	-0.00136712	2.16733	0.00133202
2.04683	-0.00255986	1.88516	-0.0013651	2.17143	0.00133144
2.05093	-0.00404403	1.88925	-0.00122966	2.17552	0.00133225
2.05502	-0.00507607	1.89335	-0.00119089	2.17962	0.00133433
2.05912	-0.00569695	1.89744	-0.00119173	2.18371	0.00133751
2.06321	-0.00567831	1.90154	-0.00119258	2.18781	0.00134156
2.06731	-0.00492382	1.90563	-0.00120654	2.1919	0.00134614
2.0714	-0.00391805	1.90973	-0.00110901	2.196	0.0013509
2.0755	-0.0035182	1.91382	-0.00101927	2.20009	0.00135545
2.07959	-0.00367115	1.91792	-0.000927538	2.20419	0.00135943
2.08369	-0.00350849	1.92201	-0.000832002	2.20828	0.00136252
2.08778	-0.00363954	1.92611	-0.000800214	2.21238	0.00136449
2.09187	-0.00403849	1.9302	-0.000774467	2.21647	0.00136521
2.09597	-0.00452348	1.9343	-0.000744784	2.22057	0.0013646
2.10006	-0.0044309	1.93839	-0.000679063	2.22466	0.00136264
2.10416	-0.00415032	1.94249	-0.000653857	2.22875	0.00135934
2.10825	-0.00440241	1.94658	-0.000647852	2.23285	0.00135469
2.11235	-0.00514036	1.95068	-0.000641848	2.23694	0.00134868
2.11644	-0.00588201	1.95477	-0.000600192	2.24104	0.00134126
2.12054	-0.0047555	1.95887	-0.000595434	2.24513	0.00133235
2.12463	-0.00385579	1.96296	-0.000590676	2.24923	0.00132191
2.12873	-0.00316288	1.96706	-0.000548982	2.25332	0.00130994
2.13282	-0.00298941	1.97115	-0.000425282	2.25742	0.00129651
2.13692	-0.00328373	1.97525	-0.000317773	2.26151	0.00128178
2.14101	-0.00387937	1.97934	-0.000289972	2.26561	0.00126593
2.14511	-0.00533528	1.98344	-0.000226366	2.2697	0.00124917
2.1492	-0.00649172	1.98753	-0.00013866	2.2738	0.00123174
2.1533	-0.00752402	1.99163	-6.09378e-05	2.27789	0.0012138
2.15739	-0.00827561	1.99572	-4.72129e-05	2.28199	0.00119549
2.16149	-0.00798002	1.99982	-3.34881e-05	2.28608	0.00117682
2.16558	-0.00750256	2.00391	1.82094e-05	2.29018	0.00115777
2.16968	-0.00709875	2.00801	1.79585e-05	2.29427	0.00113826
2.17377	-0.00676211	2.0121	-1.02296e-05	2.29837	0.00111825
2.17787	-0.00611189	2.0162	9.32882e-05	2.30246	0.00109768
2.18196	-0.00540072	2.02029	0.000161018	2.30656	0.00107662
2.18606	-0.00403455	2.02439	0.000228749	2.31065	0.00105521
2.19015	-0.00255933	2.02848	0.000230493	2.31475	0.00103369
2.19425	-0.00237493	2.03257	0.000314165	2.31884	0.0010124
2.19834	-0.00336795	2.03667	0.00033387	2.32294	0.000991783
2.20244	-0.00417508	2.04076	0.000393566	2.32703	0.00097231
2.20653	-0.00487581	2.04486	0.000495266	2.33113	0.00095448
2.21063	-0.00547949	2.04895	0.000490781	2.33522	0.000938791
2.21472	-0.00586395	2.05305	0.000486297	2.33932	0.000925701
2.21882	-0.0056629	2.05714	0.000458618	2.34341	0.000915614
2.22291	-0.00549188	2.06124	0.000580096	2.34751	0.000908845
2.22701	-0.00534811	2.06533	0.00069978	2.3516	0.000905585
2.2311	-0.00579361	2.06943	0.000713498	2.3557	0.000905899
2.2352	-0.00629016	2.07352	0.000761209	2.35979	0.00090969
2.23929	-0.0069379	2.07762	0.000790968	2.36389	0.00091668
2.24339	-0.00742329	2.08171	0.000840606	2.36798	0.000926406
2.24748	-0.00723774	2.08581	0.000928327	2.37208	0.000938234
2.25158	-0.00717925	2.0899	0.00104781	2.37617	0.000951412
2.25567	-0.00723652	2.094	0.00112159	2.38027	0.000965087
2.25977	-0.00752062	2.09809	0.00119535	2.38436	0.000978372
2.26386	-0.00824353	2.10219	0.00130685	2.38846	0.000990491
2.26796	-0.00836937	2.10628	0.00132665	2.39255	0.00100081
2.27205	-0.00826466	2.11038	0.0013264	2.39665	0.00100888
2.27614	-0.00817603	2.11447	0.00137408	2.40074	0.00101444
2.28024	-0.00810237	2.11857	0.00149376	2.40484	0.00101744
2.28433	-0.00788283	2.12266	0.00151447	2.40893	0.00101796
2.28843	-0.00764217	2.12676	0.00153519	2.41303	0.00101624
2.29252	-0.00751709	2.13085	0.00160694	2.41712	0.00101257
2.29662	-0.00749743	2.13495	0.00169649	2.42121	0.00100716
2.30071	-0.00829928	2.13904	0.00176024	2.42531	0.00100016
2.30481	-0.00896488	2.14314	0.00178995	2.4294	0.000991567
2.3089	-0.00915796	2.14723	0.0018007	2.4335	0.00098128
2.313	-0.00902798	2.15133	0.00181145	2.43759	0.000969135
2.31709	-0.00894522	2.15542	0.00186707	2.44169	0.000954936
2.32119	-0.00890559	2.15952	0.00187487	2.44578	0.000938529
2.32528	-0.00958421	2.16361	0.00198038	2.44988	0.000919859
2.32938	-0.00983691	2.16771	0.0020981	2.45397	0.000898999
2.33347	-0.0101261	2.1718	0.00217781	2.45807	0.00087616
2.33757	-0.0104486	2.1759	0.00219951	2.46216	0.000851651
2.34166	-0.0110767	2.17999	0.00227521	2.46626	0.000825855
2.34576	-0.0112298	2.18409	0.00234289	2.47035	0.000799137
2.34985	-0.0107869	2.18818	0.00235363	2.47445	0.000771818
2.35395	-0.00987682	2.19228	0.00236438	2.47854	0.000744118
2.35804	-0.00904277	2.19637	0.002422	2.48264	0.000716162
2.36214	-0.00841226	2.20047	0.00253168	2.48673	0.000687983
2.36623	-0.00796777	2.20456	0.00261741	2.49083	0.000659582
2.37033	-0.00834173	2.20866	0.00269699	2.49492	0.000630956
2.37442	-0.0081514	2.21275	0.00275872	2.49902	0.00060216
2.37852	-0.00612631	2.21685	0.00277842	2.50311	0.000573329
2.38261	-0.00409675	2.22094	0.00286409	2.50721	0.000544724
2.38671	-0.00307309	2.22503	0.00297578	2.5113	0.000516714
2.3908	-0.00296722	2.22913	0.0030334	2.5154	0.00048979
2.3949	-0.00365419	2.23322	0.00311312	2.51949	0.000464505
2.39899	-0.00471794	2.23732	0.00320068	2.52359	0.000441421
2.40309	-0.00494884	2.24141	0.00323847	2.52768	0.000421019
2.40718	-0.00517848	2.24551	0.0032762	2.53178	0.000403637
2.41128	-0.00540705	2.2496	0.00328194	2.53587	0.000389375
2.41537	-0.00476722	2.2537	0.00339558	2.53997	0.000378128
2.41947	-0.00409439	2.25779	0.00343729	2.54406	0.000369532
2.42356	-0.00402135	2.26189	0.00347901	2.54816	0.000363003
2.42766	-0.0044958	2.26598	0.00354272	2.55225	0.000357795
2.43175	-0.00491276	2.27008	0.00365821	2.55635	0.000353084
2.43585	-0.00451809	2.27417	0.00372799	2.56044	0.000348068
2.43994	-0.00381847	2.27827	0.00375376	2.56454	0.000342063
2.44404	-0.00383167	2.28236	0.00381537	2.56863	0.000334555
2.44813	-0.00449492	2.28646	0.00390907	2.57273	0.000325299
2.45223	-0.00507757	2.29055	0.00392878	2.57682	0.000314321
2.45632	-0.00553168	2.29465	0.00395651	2.58092	0.00030191
2.46042	-0.00567792	2.29874	0.00404419	2.58501	0.000288581
2.46451	-0.00580309	2.30284	0.00406589	2.58911	0.000275009
2.4686	-0.0059701	2.30693	0.00414759	2.5932	0.00026194
2.4727	-0.00617529	2.31103	0.0042892	2.5973	0.000250093
2.47679	-0.00644302	2.31512	0.00429892	2.60139	0.00024009
2.48089	-0.00676783	2.31922	0.00434466	2.60549	0.000232363
2.48498	-0.00724524	2.32331	0.00442423	2.60958	0.000227164
2.48908	-0.00793668	2.32741	0.00443204	2.61367	0.000224555
2.49317	-0.00825801	2.3315	0.00446981	2.61777	0.000224453
2.49727	-0.00829771	2.3356	0.00454339	2.62186	0.0002267
2.50136	-0.00726021	2.33969	0.0046491	2.62596	0.000231111
2.50546	-0.00586746	2.34379	0.00467981	2.63005	0.000237519
2.50955	-0.00438174	2.34788	0.00471052	2.63415	0.000245785
2.51365	-0.00329325	2.35198	0.00475231	2.63824	0.000255806
2.51774	-0.00256708	2.35607	0.00490572	2.64234	0.000267485
2.52184	-0.00365744	2.36017	0.00507141	2.64643	0.00028068
2.52593	-0.00470333	2.36426	0.00508814	2.65053	0.000295184
2.53003	-0.00546386	2.36836	0.00510487	2.65462	0.000310704
2.53412	-0.00609934	2.37245	0.00511861	2.65872	0.000326859
2.53822	-0.00630435	2.37655	0.00513235	2.66281	0.000343231
2.54231	-0.00642802	2.38064	0.00518804	2.66691	0.000359364
2.54641	-0.00666879	2.38474	0.00531768	2.671	0.000374795
2.5505	-0.00701634	2.38883	0.00532242	2.6751	0.000389073
2.5546	-0.00789211	2.39293	0.00532715	2.67919	0.000401761
2.55869	-0.00856987	2.39702	0.00533688	2.68329	0.000412429
2.56279	-0.00879998	2.40112	0.00541055	2.68738	0.00042065
2.56688	-0.00828164	2.40521	0.00557618	2.69148	0.000426016
2.57098	-0.00703502	2.40931	0.00562782	2.69557	0.000428159
2.57507	-0.00555589	2.4134	0.00567956	2.69967	0.000426789
2.57917	-0.00478072	2.41749	0.00569829	2.70376	0.000421762
2.58326	-0.00464764	2.42159	0.00571701	2.70786	0.000413123
2.58736	-0.00483981	2.42568	0.00574079	2.71195	0.000401157
2.59145	-0.00532889	2.42978	0.00584031	2.71605	0.000386384
2.59555	-0.00573529	2.43387	0.00594804	2.72014	0.000369572
2.59964	-0.00588938	2.43797	0.00600024	2.72424	0.000351668
2.60374	-0.00581329	2.44206	0.00601273	2.72833	0.000333703
2.60783	-0.00555363	2.44616	0.00602521	2.73243	0.000316695
2.61193	-0.00539804	2.45025	0.00606487	2.73652	0.000301558
2.61602	-0.00533722	2.45435	0.00612659	2.74062	0.000289002
2.62012	-0.00580837	2.45844	0.00618433	2.74471	0.000279493
2.62421	-0.00550862	2.46254	0.00624395	2.74881	0.000273205
2.62831	-0.0049893	2.46663	0.00625575	2.7529	0.000270122
2.6324	-0.00480039	2.47073	0.0063892	2.757	0.000270017
2.6365	-0.00491281	2.47482	0.00641705	2.76109	0.000272536
2.64059	-0.00498698	2.47892	0.00643685	2.76519	0.000277244
2.64469	-0.00510683	2.48301	0.00647653	2.76928	0.000283726
2.64878	-0.00526873	2.48711	0.00649329	2.77338	0.000291587
2.65288	-0.00547744	2.4912	0.00651004	2.77747	0.000300507
2.65697	-0.00572867	2.4953	0.00659959	2.78157	0.000310218
2.66106	-0.00556167	2.49939	0.00664981	2.78566	0.000320547
2.66516	-0.00529863	2.50349	0.00665231	2.78976	0.000331375
2.66925	-0.00461551	2.50758	0.00665481	2.79385	0.000342635
2.67335	-0.00371072	2.51168	0.00668076	2.79794	0.000354296
2.67744	-0.00276901	2.51577	0.00696188	2.80204	0.000366297
2.68154	-0.00232247	2.51987	0.00696177	2.80613	0.000378597
2.68563	-0.00232748	2.52396	0.00698347	2.81023	0.000391126
2.68973	-0.00346238	2.52806	0.00704117	2.81432	0.000403757
2.69382	-0.00427658	2.53215	0.0070669	2.81842	0.000416298
2.69792	-0.00453927	2.53625	0.00709263	2.82251	0.000428542
2.70201	-0.00467354	2.54034	0.00717231	2.82661	0.00044024
2.70611	-0.00519082	2.54444	0.00719104	2.8307	0.000451118
2.7102	-0.00605744	2.54853	0.00720977	2.8348	0.000460898
2.7143	-0.006496	2.55263	0.00720954	2.83889	0.000469312
2.71839	-0.00672528	2.55672	0.00727514	2.84299	0.000476106
2.72249	-0.00676425	2.56082	0.00733289	2.84708	0.000481068
2.72658	-0.005907	2.56491	0.00735664	2.85118	0.000484042
2.73068	-0.00484732	2.56901	0.00739031	2.85527	0.000484906
2.73477	-0.00420729	2.5731	0.00745804	2.85937	0.000483667
2.73887	-0.00395007	2.5772	0.00753761	2.86346	0.000480393
2.74296	-0.00304657	2.58129	0.00754141	2.86756	0.000475226
2.74706	-0.00249229	2.58539	0.00754522	2.87165	0.000468377
2.75115	-0.0022562	2.58948	0.00761082	2.87575	0.000460129
2.75525	-0.00340904	2.59358	0.00774248	2.87984	0.0004508
2.75934	-0.00439685	2.59767	0.00778414	2.88394	0.000440735
2.76344	-0.0048117	2.60177	0.00778793	2.88803	0.000430274
2.76753	-0.00472381	2.60586	0.00779172	2.89213	0.00041975
2.77163	-0.00448086	2.60995	0.0078673	2.89622	0.000409469
2.77572	-0.00461742	2.61405	0.00796301	2.90032	0.000399709
2.77982	-0.00510049	2.61814	0.00797175	2.90441	0.000390725
2.78391	-0.00557734	2.62224	0.00798049	2.90851	0.000382704
2.78801	-0.00556344	2.62633	0.00799226	2.9126	0.000375773
2.7921	-0.00564227	2.63043	0.0080858	2.9167	0.000369975
2.7962	-0.00580599	2.63452	0.0081156	2.92079	0.000365227
2.80029	-0.00620548	2.63862	0.00815732	2.92489	0.000361321
2.80439	-0.00633892	2.64271	0.00817303	2.92898	0.000357938
2.80848	-0.00667225	2.64681	0.00820478	2.93308	0.000354643
2.81258	-0.00718789	2.6509	0.00827238	2.93717	0.000350933
2.81667	-0.00783327	2.655	0.00828216	2.94127	0.00034631
2.82077	-0.00843234	2.65909	0.00829194	2.94536	0.00034033
2.82486	-0.00898915	2.66319	0.0083356	2.94946	0.000332674
2.82896	-0.00916171	2.66728	0.00844728	2.95355	0.000323198
2.83305	-0.00922737	2.67138	0.00848299	2.95765	0.00031193
2.83715	-0.00930128	2.67547	0.00851869	2.96174	0.000299084
2.84124	-0.00938269	2.67957	0.00853047	2.96584	0.000285008
2.84534	-0.00953689	2.68366	0.00857265	2.96993	0.000270116
2.84943	-0.00922098	2.68776	0.00859214	2.97403	0.000254845
2.85352	-0.00913771	2.69185	0.00861163	2.97812	0.000239567
2.85762	-0.00926641	2.69595	0.00862536	2.98222	0.000224562
2.86171	-0.00988174	2.70004	0.00862412	2.98631	0.000209981
2.86581	-0.0105597	2.70414	0.00862289	2.9904	0.000195822
2.8699	-0.00995953	2.70823	0.00865654	2.9945	0.000182016
2.874	-0.00713683	2.71233	0.00876422	2.99859	0.000168424
2.87809	-0.00474326	2.71642	0.00880787	3.00269	0.00015482
2.88219	-0.00274128	2.72052	0.00883761	3.00678	0.000140937
2.88628	-0.00266271	2.72461	0.00886734	3.01088	0.000126478
2.89038	-0.00107434	2.72871	0.00888907	3.01497	0.000111158
2.89447	0.000109207	2.7328	0.00888983	3.01907	9.46798e-05
2.89857	0.00092368	2.7369	0.00889059	3.02316	7.68226e-05
2.90266	0.000987786	2.74099	0.00894027	3.02726	5.74675e-05
2.90676	0.0008363	2.74509	0.00904801	3.03135	3.66375e-05
2.91085	0.000488011	2.74918	0.00910265	3.03545	1.453e-05
2.91495	-0.000746212	2.75328	0.0091573	3.03954	-8.46534e-06
2.91904	-0.00181685	2.75737	0.00915754	3.04364	-3.18016e-05
2.92314	-0.00256351	2.76147	0.00914505	3.04773	-5.47548e-05
2.92723	-0.00228465	2.76556	0.00913256	3.05183	-7.65633e-05
2.93133	-0.00156061	2.76966	0.00913031	3.05592	-9.64845e-05
2.93542	-0.00142064	2.77375	0.009195	3.06002	-0.000113906
2.93952	-0.00181359	2.77785	0.00925969	3.06411	-0.000128391
2.94361	-0.00263647	2.78194	0.00931439	3.06821	-0.000139743
2.94771	-0.00312017	2.78604	0.00933964	3.0723	-0.000148019
2.9518	-0.0033891	2.79013	0.00936488	3.0764	-0.000153508
2.9559	-0.00334378	2.79422	0.00941855	3.08049	-0.000156664
2.95999	-0.00329468	2.79832	0.00956597	3.08459	-0.000158049
2.96409	-0.00324192	2.80241	0.0095678	3.08868	-0.000158216
2.96818	-0.00283856	2.80651	0.00956059	3.09278	-0.000157665
2.97228	-0.00197191	2.8106	0.00955339	3.09687	-0.000156806
2.97637	-0.00102579	2.8147	0.00953715	3.10097	-0.000155978
2.98047	-0.00113785	2.81879	0.00957686	3.10506	-0.000155476
2.98456	-0.00221528	2.82289	0.00957661	3.10916	-0.000155596
2.98866	-0.00301061	2.82698	0.0095304	3.11325	-0.000156667
2.99275	-0.00318679	2.83108	0.00953015	3.11735	-0.00015908
2.99685	-0.00296003	2.83517	0.00965377	3.12144	-0.00016323
3.00094	-0.00288749	2.83927	0.00972948	3.12554	-0.000169486
3.00504	-0.00295582	2.84336	0.00972748	3.12963	-0.000178112
3.00913	-0.00369448	2.84746	0.00972548	3.13373	-0.000189183
3.01323	-0.00473013	2.85155	0.00970677	3.13782	-0.00020256
3.01732	-0.00520843	2.85565	0.00972845	3.14192	-0.000217893
3.02142	-0.00544252	2.85974	0.00979816	3.14601	-0.000234614
3.02551	-0.00555668	2.86384	0.00980889	3.15011	-0.000252042
3.02961	-0.00556145	2.86793	0.00981962	3.1542	-0.000269472
3.0337	-0.00530939	2.87203	0.0098654	3.1583	-0.000286225
3.0378	-0.00506173	2.87612	0.00996094	3.16239	-0.000301836
3.04189	-0.00514124	2.88022	0.0099687	3.16649	-0.000315943
3.04598	-0.005519	2.88431	0.00997645	3.17058	-0.000328382
3.05008	-0.00596525	2.88841	0.0100581	3.17468	-0.000339176
3.05417	-0.006362	2.8925	0.0100579	3.17877	-0.000348511
3.05827	-0.00682336	2.8966	0.0100576	3.18286	-0.000356691
3.06236	-0.00734356	2.90069	0.0100773	3.18696	-0.000364131
3.06646	-0.00691868	2.90479	0.0100791	3.19105	-0.000371259
3.07055	-0.00656508	2.90888	0.0101288	3.19515	-0.000378494
3.07465	-0.00627621	2.91298	0.0101465	3.19924	-0.000386204
3.07874	-0.00677377	2.91707	0.0101662	3.20334	-0.00039468
3.08284	-0.00750388	2.92117	0.0101645	3.20743	-0.000404125
3.08693	-0.00786407	2.92526	0.0101628	3.21153	-0.000414645
3.09103	-0.0080024	2.92936	0.0101575	3.21562	-0.000426262
3.09512	-0.00815719	2.93345	0.0102113	3.21972	-0.000438927
3.09922	-0.00832652	2.93755	0.0103867	3.22381	-0.000452505
3.10331	-0.00813114	2.94164	0.0104005	3.22791	-0.000466785
3.10741	-0.00802982	2.94574	0.0104143	3.232	-0.000481444
3.1115	-0.00801429	2.94983	0.010426	3.2361	-0.000496045
3.1156	-0.00830495	2.95393	0.0104757	3.24019	-0.000509987
3.11969	-0.0079675	2.95802	0.0104764	3.24429	-0.000522516
3.12379	-0.00759489	2.96212	0.0104772	3.24838	-0.000532738
3.12788	-0.00719036	2.96621	0.010499	3.25248	-0.000539696
3.13198	-0.00578707	2.97031	0.0105885	3.25657	-0.000542432
3.13607	-0.00413215	2.9744	0.0105905	3.26067	-0.00054009
3.14017	-0.00277204	2.9785	0.0105872	3.26476	-0.000532004
3.14426	-0.00168079	2.98259	0.0105838	3.26886	-0.000517765
3.14836	-0.00113843	2.98668	0.0106136	3.27295	-0.000497298
3.15245	-0.00196557	2.99078	0.0106273	3.27705	-0.000470893
3.15655	-0.00260005	2.99487	0.010629	3.28114	-0.000439223
3.16064	-0.00294811	2.99897	0.0106185	3.28524	-0.000403308
3.16474	-0.00315124	3.00306	0.010608	3.28933	-0.000364467
3.16883	-0.00338694	3.00716	0.0105663	3.29343	-0.000324198
3.17293	-0.00365249	3.01125	0.0105421	3.29752	-0.000284073
3.17702	-0.00410994	3.01535	0.0106138	3.30162	-0.000245589
3.18112	-0.00474966	3.01944	0.0106875	3.30571	-0.000210034
3.18521	-0.0054716	3.02354	0.01068	3.30981	-0.000178351
3.18931	-0.00569551	3.02763	0.0106725	3.3139	-0.000151067
3.1934	-0.00579731	3.03173	0.0106508	3.318	-0.000128274
3.1975	-0.00606397	3.03582	0.0106565	3.32209	-0.00010966
3.20159	-0.006481	3.03992	0.0106493	3.32619	-9.46002e-05
3.20569	-0.00547937	3.04401	0.010642	3.33028	-8.22905e-05
3.20978	-0.00472742	3.04811	0.0107477	3.33438	-7.18951e-05
3.21388	-0.00420382	3.0522	0.0108552	3.33847	-6.26929e-05
3.21797	-0.00420626	3.0563	0.01086	3.34257	-5.41735e-05
3.22207	-0.00428603	3.06039	0.0108648	3.34666	-4.60934e-05
3.22616	-0.00462507	3.06449	0.010889	3.35076	-3.84689e-05
3.23025	-0.00519991	3.06858	0.0108955	3.35485	-3.15365e-05
3.23435	-0.00451215	3.07268	0.010902	3.35895	-2.56442e-05
3.23844	-0.00311151	3.07677	0.0109092	3.36304	-2.11585e-05
3.24254	-0.00215194	3.08087	0.0109122	3.36714	-1.83655e-05
3.24663	-0.0015945	3.08496	0.0109152	3.37123	-1.74084e-05
3.25073	-0.00180159	3.08906	0.0109162	3.37532	-1.82383e-05
3.25482	-0.00207198	3.09315	0.0109134	3.37942	-2.06359e-05
3.25892	-0.00280358	3.09725	0.0109105	3.38351	-2.42393e-05
3.26301	-0.00341373	3.10134	0.0109322	3.38761	-2.86174e-05
3.26711	-0.00383235	3.10544	0.0109309	3.3917	-3.33231e-05
3.2712	-0.00421005	3.10953	0.0109297	3.3958	-3.79825e-05
3.2753	-0.00458112	3.11363	0.0109254	3.39989	-4.23007e-05
3.27939	-0.00494572	3.11772	0.0108913	3.40399	-4.6084e-05
3.28349	-0.00533535	3.12182	0.010921	3.40808	-4.92504e-05
3.28758	-0.00538593	3.12591	0.0109507	3.41218	-5.18159e-05
3.29168	-0.00530121	3.13001	0.0109544	3.41627	-5.38615e-05
3.29577	-0.00521204	3.1341	0.0109981	3.42037	-5.5515e-05
3.29987	-0.0052072	3.1382	0.0110119	3.42446	-5.6917e-05
3.30396	-0.00527914	3.14229	0.0110256	3.42856	-5.82158e-05
3.30806	-0.00572267	3.14639	0.0110353	3.43265	-5.95607e-05
3.31215	-0.0065181	3.15048	0.0110451	3.43675	-6.10639e-05
3.31625	-0.00663601	3.15458	0.0110608	3.44084	-6.28188e-05
3.32034	-0.00650937	3.15867	0.0110626	3.44494	-6.49144e-05
3.32444	-0.00643642	3.16277	0.0110663	3.44903	-6.74468e-05
3.32853	-0.00641246	3.16686	0.011108	3.45313	-7.04972e-05
3.33263	-0.00642583	3.17096	0.0111397	3.45722	-7.41621e-05
3.33672	-0.00647341	3.17505	0.011129	3.46132	-7.85774e-05
3.34082	-0.00659553	3.17914	0.0111183	3.46541	-8.38733e-05
3.34491	-0.00677043	3.18324	0.011095	3.46951	-9.02257e-05
3.34901	-0.00723893	3.18733	0.0110688	3.4736	-9.78409e-05
3.3531	-0.00750593	3.19143	0.0110825	3.4777	-0.000106945
3.3572	-0.00772683	3.19552	0.0110853	3.48179	-0.000117769
3.36129	-0.00799012	3.19962	0.0110805	3.48589	-0.000130515
3.36539	-0.00829195	3.20371	0.0110758	3.48998	-0.000145356
3.36948	-0.00829655	3.20781	0.0109756	3.49408	-0.000162385
3.37358	-0.00833276	3.2119	0.0109774	3.49817	-0.000181618
3.37767	-0.00839787	3.216	0.0109891	3.50227	-0.000202916
3.38177	-0.0086067	3.22009	0.0109909	3.50636	-0.000225994
3.38586	-0.00841237	3.22419	0.0110196	3.51046	-0.000250395
3.38996	-0.00818373	3.22828	0.0110225	3.51455	-0.000275547
3.39405	-0.00792387	3.23238	0.0110212	3.51865	-0.000300774
3.39815	-0.00758782	3.23647	0.0110198	3.52274	-0.00032534
3.40224	-0.00732652	3.24057	0.0110496	3.52684	-0.000348531
3.40634	-0.00713342	3.24466	0.0111033	3.53093	-0.000369671
3.41043	-0.00726517	3.24876	0.0111065	3.53503	-0.000388175
3.41453	-0.00751427	3.25285	0.0111005	3.53912	-0.000403599
3.41862	-0.00787041	3.25695	0.0110945	3.54322	-0.00041558
3.42271	-0.00809075	3.26104	0.0110583	3.54731	-0.000423906
3.42681	-0.00734896	3.26514	0.0111678	3.55141	-0.00042851
3.4309	-0.00677293	3.26923	0.0111956	3.5555	-0.000429452
3.435	-0.00634807	3.27333	0.0112174	3.55959	-0.000426927
3.43909	-0.00655711	3.27742	0.0112227	3.56369	-0.000421248
3.44319	-0.0067012	3.28152	0.0112246	3.56778	-0.000412785
3.44728	-0.00684135	3.28561	0.0112245	3.57188	-0.000401952
3.45138	-0.00697774	3.28971	0.0111843	3.57597	-0.000389162
3.45547	-0.00685661	3.2938	0.0111442	3.58007	-0.000374806
3.45957	-0.00684162	3.2979	0.011104	3.58416	-0.000359236
3.46366	-0.00692384	3.30199	0.0111697	3.58826	-0.000342757
3.46776	-0.00662396	3.30609	0.0111804	3.59235	-0.00032564
3.47185	-0.00590305	3.31018	0.0111846	3.59645	-0.000308148
3.47595	-0.00526829	3.31428	0.0111846	3.60054	-0.000290524
3.48004	-0.00471182	3.31837	0.0111846	3.60464	-0.000273059
3.48414	-0.00398984	3.32247	0.0111699	3.60873	-0.00025599
3.48823	-0.00327824	3.32656	0.0111552	3.61283	-0.000239525
3.49233	-0.00316357	3.33066	0.01112	3.61692	-0.000223808
3.49642	-0.00359304	3.33475	0.0110658	3.62102	-0.000208932
3.50052	-0.00366534	3.33885	0.0110735	3.62511	-0.000194921
3.50461	-0.00362129	3.34294	0.0110812	3.62921	-0.00018175
3.50871	-0.00347107	3.34704	0.011103	3.6333	-0.00016937
3.5128	-0.00249358	3.35113	0.0111197	3.6374	-0.000157735
3.5169	-0.00159367	3.35523	0.0111066	3.64149	-0.000146812
3.52099	-0.000925034	3.35932	0.0110935	3.64559	-0.000136577
3.52509	-0.000467365	3.36342	0.011062	3.64968	-0.000127024
3.52918	-0.000473272	3.36751	0.0110318	3.65378	-0.00011816
3.53328	-0.000231523	3.3716	0.0110285	3.65787	-0.000109959
3.53737	0.000104209	3.3757	0.0110253	3.66197	-0.00010237
3.54147	0.000306589	3.37979	0.01103	3.66606	-9.52905e-05
3.54556	0.000387332	3.38389	0.0110348	3.67016	-8.8571e-05
3.54966	0.000137232	3.38798	0.0110355	3.67425	-8.20565e-05
3.55375	-0.00108206	3.39208	0.0110363	3.67835	-7.55501e-05
3.55785	-0.0018747	3.39617	0.011034	3.68244	-6.88479e-05
3.56194	-0.00245566	3.40027	0.0110318	3.68654	-6.18107e-05
3.56604	-0.00293474	3.40436	0.0110235	3.69063	-5.43821e-05
3.57013	-0.00344113	3.40846	0.0109933	3.69473	-4.66215e-05
3.57423	-0.00397242	3.41255	0.0110569	3.69882	-3.8728e-05
3.57832	-0.00399761	3.41665	0.0110687	3.70292	-3.10335e-05
3.58242	-0.00382836	3.42074	0.0110805	3.70701	-2.40261e-05
3.58651	-0.00372017	3.42484	0.0111022	3.71111	-1.82913e-05
3.59061	-0.00366767	3.42893	0.0111119	3.7152	-1.44419e-05
3.5947	-0.00337827	3.43303	0.0110897	3.7193	-1.304e-05
3.5988	-0.00327535	3.43712	0.0110675	3.72339	-1.45464e-05
3.60289	-0.00334235	3.44122	0.0110352	3.72749	-1.92041e-05
3.60699	-0.00393664	3.44531	0.0109991	3.73158	-2.70262e-05
3.61108	-0.00443359	3.44941	0.0109888	3.73568	-3.77755e-05
3.61517	-0.00400188	3.4535	0.0109646	3.73977	-5.0983e-05
3.61927	-0.00354549	3.4576	0.0109404	3.74387	-6.59847e-05
3.62336	-0.00347382	3.46169	0.0109581	3.74796	-8.20011e-05
3.62746	-0.00375304	3.46579	0.0109753	3.75205	-9.82003e-05
3.63155	-0.00407307	3.46988	0.0109603	3.75615	-0.00011377
3.63565	-0.00443023	3.47398	0.0109453	3.76024	-0.000127982
3.63974	-0.00493752	3.47807	0.0108832	3.76434	-0.000140245
3.64384	-0.00555498	3.48217	0.0109409	3.76843	-0.000150134
3.64793	-0.0059361	3.48626	0.0110104	3.77253	-0.00015739
3.65203	-0.00502837	3.49036	0.0110065	3.77662	-0.000161915
3.65612	-0.00408176	3.49445	0.0110025	3.78072	-0.000163763
3.66022	-0.00361087	3.49855	0.0109918	3.78481	-0.000163098
3.66431	-0.00357375	3.50264	0.0108697	3.78891	-0.000160198
3.66841	-0.00427619	3.50674	0.0108844	3.793	-0.00015543
3.6725	-0.00510287	3.51083	0.0108747	3.7971	-0.000149255
3.6766	-0.00575677	3.51493	0.0108649	3.80119	-0.000142217
3.68069	-0.00582907	3.51902	0.0108851	3.80529	-0.000134926
3.68479	-0.00453446	3.52312	0.0108926	3.80938	-0.00012804
3.68888	-0.00351503	3.52721	0.0108673	3.81348	-0.000122221
3.69298	-0.00274651	3.53131	0.0108419	3.81757	-0.000118094
3.69707	-0.00245404	3.5354	0.0107817	3.82167	-0.00011619
3.70117	-0.0029842	3.5395	0.0107655	3.82576	-0.000116908
3.70526	-0.00331225	3.54359	0.0107847	3.82986	-0.000120486
3.70936	-0.00289551	3.54769	0.0107887	3.83395	-0.000126996
3.71345	-0.00243442	3.55178	0.0107927	3.83805	-0.000136352
3.71755	-0.00200991	3.55587	0.0107995	3.84214	-0.000148326
3.72164	-0.00175163	3.55997	0.0107997	3.84624	-0.000162584
3.72574	-0.00164493	3.56406	0.0107999	3.85033	-0.000178746
3.72983	-0.00143057	3.56816	0.01079	3.85443	-0.000196351
3.73393	-0.00130939	3.57225	0.01078	3.85852	-0.00021494
3.73802	-0.00127319	3.57635	0.0107492	3.86262	-0.000234087
3.74212	-0.00161383	3.58044	0.010815	3.86671	-0.000253434
3.74621	-0.00234563	3.58454	0.0108292	3.87081	-0.000272714
3.75031	-0.00282118	3.58863	0.0108347	3.8749	-0.000291833
3.7544	-0.00332096	3.59273	0.0108143	3.879	-0.000310779
3.7585	-0.00384291	3.59682	0.0107939	3.88309	-0.000329653
3.76259	-0.00451678	3.60092	0.0107377	3.88719	-0.00034862
3.76669	-0.00464078	3.60501	0.0106636	3.89128	-0.000367861
3.77078	-0.00456408	3.60911	0.0106933	3.89538	-0.000387502
3.77488	-0.00430383	3.6132	0.0106913	3.89947	-0.000407587
3.77897	-0.00399377	3.6173	0.0106893	3.90357	-0.00042802
3.78307	-0.00374165	3.62139	0.0106805	3.90766	-0.000448567
3.78716	-0.00354264	3.62549	0.0106583	3.91176	-0.000468877
3.79126	-0.00337137	3.62958	0.0106381	3.91585	-0.000488431
3.79535	-0.00322539	3.63368	0.0106279	3.91995	-0.000506612
3.79945	-0.00323052	3.63777	0.0106231	3.92404	-0.000522775
3.80354	-0.00348271	3.64187	0.0106184	3.92814	-0.000536294
3.80763	-0.00396026	3.64596	0.0106031	3.93223	-0.000546639
3.81173	-0.00497792	3.65006	0.0105849	3.93633	-0.000553439
3.81582	-0.00576571	3.65415	0.0105721	3.94042	-0.000556563
3.81992	-0.00527068	3.65825	0.0105594	3.94451	-0.000556154
3.82401	-0.00482627	3.66234	0.0105302	3.94861	-0.000552597
3.82811	-0.00442814	3.66644	0.010494	3.9527	-0.000546541
3.8322	-0.00423389	3.67053	0.0104578	3.9568	-0.0005388
3.8363	-0.004193	3.67463	0.0103996	3.96089	-0.000530263
3.84039	-0.00429202	3.67872	0.0104013	3.96499	-0.000521785
3.84449	-0.00473151	3.68282	0.0104011	3.96908	-0.000514102
3.84858	-0.00517151	3.68691	0.0104008	3.97318	-0.000507759
3.85268	-0.00561197	3.69101	0.0103846	3.97727	-0.000503071
3.85677	-0.00616911	3.6951	0.0103244	3.98137	-0.000500162
3.86087	-0.00563207	3.6992	0.0103129	3.98546	-0.000498922
3.86496	-0.00509255	3.70329	0.0103014	3.98956	-0.000499136
3.86906	-0.00461619	3.70739	0.0102777	3.99365	-0.000500519
3.87315	-0.00419733	3.71148	0.0103079	3.99775	-0.000502768
3.87725	-0.00386832	3.71558	0.0103174	4.00184	-0.000505565
3.88134	-0.00291801	3.71967	0.01029	4.00594	-0.000508595
3.88544	-0.00175906	3.72377	0.0102627	4.01003	-0.000511537
3.88953	-0.000844288	3.72786	0.0102545	4.01413	-0.000514057
3.89363	-0.000152145	3.73196	0.01026	4.01822	-0.00051582
3.89772	-9.72604e-05	3.73605	0.0102588	4.02232	-0.0005165
3.90182	-0.00120084	3.74015	0.0102577	4.02641	-0.000515807
3.90591	-0.00222886	3.74424	0.0102504	4.03051	-0.000513565
3.91001	-0.00284892	3.74833	0.0102432	4.0346	-0.000509671
3.9141	-0.0033368	3.75243	0.010201	4.0387	-0.000504177
3.9182	-0.0038755	3.75652	0.0101982	4.04279	-0.000497285
3.92229	-0.0044608	3.76062	0.0101955	4.04689	-0.000489318
3.92639	-0.00544155	3.76471	0.0101723	4.05098	-0.000480694
3.93048	-0.00603121	3.76881	0.010148	4.05508	-0.000471886
3.93458	-0.00586697	3.7729	0.010034	4.05917	-0.000463332
3.93867	-0.00497486	3.777	0.0100316	4.06327	-0.000455408
3.94277	-0.00312695	3.78109	0.0100034	4.06736	-0.00044838
3.94686	-0.0016688	3.78519	0.00997523	4.07146	-0.000442402
3.95096	-0.000566003	3.78928	0.00998694	4.07555	-0.000437524
3.95505	-0.000316132	3.79338	0.00998094	4.07965	-0.000433703
3.95915	2.80414e-05	3.79747	0.00997495	4.08374	-0.00043088
3.96324	0.000327399	3.80157	0.00996221	4.08784	-0.000429014
3.96734	0.000586057	3.80566	0.00995996	4.09193	-0.000428118
3.97143	-0.000650903	3.80976	0.00995771	4.09603	-0.000428249
3.97553	-0.00185531	3.81385	0.00994247	4.10012	-0.000429553
3.97962	-0.0021629	3.81795	0.00992724	4.10422	-0.000432222
3.98372	-0.00239606	3.82204	0.009908	4.10831	-0.000436453
3.98781	-0.00256134	3.82614	0.00988877	4.11241	-0.000442362
3.9919	-0.00236182	3.83023	0.00984455	4.1165	-0.000449984
3.996	-0.00201745	3.83433	0.00979033	4.1206	-0.000459181
4.00009	-0.00212002	3.83842	0.00975815	4.12469	-0.000469626
4.00419	-0.00263006	3.84252	0.00977038	4.12879	-0.000480806
4.00828	-0.00266738	3.84661	0.00976388	4.13288	-0.000492054
4.01238	-0.00265563	3.85071	0.00975739	4.13697	-0.000502596
4.01647	-0.00287501	3.8548	0.00972517	4.14107	-0.000511619
4.02057	-0.00330535	3.8589	0.00969294	4.14516	-0.000518333
4.02466	-0.00380844	3.86299	0.00962076	4.14926	-0.000522076
4.02876	-0.00380487	3.86709	0.00959656	4.15335	-0.00052233
4.03285	-0.00379113	3.87118	0.00963227	4.15745	-0.000518804
4.03695	-0.00392236	3.87528	0.00964401	4.16154	-0.000511468
4.04104	-0.00418572	3.87937	0.0095938	4.16564	-0.000500557
4.04514	-0.00496833	3.88347	0.00954359	4.16973	-0.000486561
4.04923	-0.00483172	3.88756	0.00954684	4.17383	-0.000470172
4.05333	-0.0045001	3.89166	0.00954484	4.17792	-0.000452225
4.05742	-0.00472247	3.89575	0.00954284	4.18202	-0.000433636
4.06152	-0.00545012	3.89985	0.00949064	4.18611	-0.00041532
4.06561	-0.00635582	3.90394	0.00943843	4.19021	-0.000398116
4.06971	-0.00567809	3.90804	0.00938028	4.1943	-0.000382746
4.0738	-0.00522821	3.91213	0.00942992	4.1984	-0.000369709
4.0779	-0.00498608	3.91623	0.00943967	4.20249	-0.000359309
4.08199	-0.00530315	3.92032	0.00944942	4.20659	-0.00035163
4.08609	-0.0058329	3.92442	0.00944343	4.21068	-0.000346548
4.09018	-0.00612021	3.92851	0.00943743	4.21478	-0.000343761
4.09428	-0.00633199	3.93261	0.00942071	4.21887	-0.000342849
4.09837	-0.00683495	3.9367	0.00935249	4.22297	-0.000343371
4.10247	-0.00760351	3.94079	0.00929637	4.22706	-0.000344891
4.10656	-0.00830216	3.94489	0.0092701	4.23116	-0.00034701
4.11066	-0.00885534	3.94898	0.00924384	4.23525	-0.000349421
4.11475	-0.00941386	3.95308	0.00920767	4.23935	-0.000351943
4.11885	-0.00997726	3.95717	0.0091974	4.24344	-0.000354485
4.12294	-0.0100662	3.96127	0.00914317	4.24754	-0.000357071
4.12704	-0.0101045	3.96536	0.00910101	4.25163	-0.000359798
4.13113	-0.0100966	3.96946	0.00911475	4.25573	-0.000362801
4.13523	-0.0100141	3.97355	0.00912547	4.25982	-0.000366239
4.13932	-0.00988583	3.97765	0.00911972	4.26392	-0.000370302
4.14342	-0.00985335	3.98174	0.00911398	4.26801	-0.000375199
4.14751	-0.0099082	3.98584	0.00911173	4.27211	-0.000381118
4.15161	-0.0101827	3.98993	0.00908949	4.2762	-0.000388243
4.1557	-0.0102842	3.99403	0.00906729	4.2803	-0.000396706
4.1598	-0.00844945	3.99812	0.00905555	4.28439	-0.000406574
4.16389	-0.00658381	4.00222	0.00904382	4.28849	-0.000417788
4.16799	-0.00491329	4.00631	0.00899665	4.29258	-0.00043015
4.17208	-0.00342077	4.01041	0.00891242	4.29668	-0.0004433
4.17618	-0.00327735	4.0145	0.00892221	4.30077	-0.000456729
4.18027	-0.00322322	4.0186	0.00891346	4.30487	-0.000469771
4.18436	-0.00321795	4.02269	0.0089047	4.30896	-0.000481663
4.18846	-0.00325716	4.02679	0.00887351	4.31306	-0.000491614
4.19255	-0.00349449	4.03088	0.00885921	4.31715	-0.000498881
4.19665	-0.0034973	4.03498	0.00886795	4.32124	-0.000502852
4.20074	-0.0024955	4.03907	0.00884022	4.32534	-0.000503169
4.20484	-0.00114696	4.04317	0.00881248	4.32943	-0.000499758
4.20893	0.000219002	4.04726	0.00874638	4.33353	-0.000492816
4.21303	0.00152058	4.05136	0.00873008	4.33762	-0.000482862
4.21712	0.00272327	4.05545	0.00875531	4.34172	-0.000470652
4.22122	0.00383577	4.05955	0.0087543	4.34581	-0.000457115
4.22531	0.00437822	4.06364	0.00875329	4.34991	-0.000443258
4.22941	0.00440085	4.06774	0.00867122	4.354	-0.000430061
4.2335	0.00335469	4.07183	0.00864492	4.3581	-0.000418401
4.2376	0.00237134	4.07593	0.00863617	4.36219	-0.000408967
4.24169	0.00104361	4.08002	0.00862743	4.36629	-0.000402227
4.24579	-0.000364979	4.08412	0.00860819	4.37038	-0.000398399
4.24988	-0.00163077	4.08821	0.00859795	4.37448	-0.000397485
4.25398	-0.00276646	4.09231	0.00859171	4.37857	-0.00039919
4.25807	-0.00333094	4.0964	0.00852952	4.38267	-0.00040304
4.26217	-0.00389682	4.1005	0.00852026	4.38676	-0.000408446
4.26626	-0.00446397	4.10459	0.00851101	4.39086	-0.000414777
4.27036	-0.00484254	4.10869	0.00848876	4.39495	-0.000421456
4.27445	-0.00512135	4.11278	0.00842864	4.39905	-0.00042803
4.27855	-0.00530933	4.11688	0.00843037	4.40314	-0.000434216
4.28264	-0.00553369	4.12097	0.00842287	4.40724	-0.000439951
4.28674	-0.00579138	4.12507	0.00841537	4.41133	-0.000445366
4.29083	-0.00618834	4.12916	0.00838763	4.41543	-0.000450756
4.29493	-0.00664992	4.13325	0.00836743	4.41952	-0.000456495
4.29902	-0.00717019	4.13735	0.00837216	4.42362	-0.000462952
4.30312	-0.00742791	4.14144	0.00837142	4.42771	-0.000470416
4.30721	-0.00734112	4.14554	0.00837067	4.43181	-0.000479039
4.31131	-0.00678769	4.14963	0.00832641	4.4359	-0.000488801
4.3154	-0.00610336	4.15373	0.00824035	4.44	-0.000499493
4.3195	-0.00567724	4.15782	0.00823903	4.44409	-0.000510741
4.32359	-0.00548705	4.16192	0.00823772	4.44819	-0.000522029
4.32769	-0.00596774	4.16601	0.00815565	4.45228	-0.000532769
4.33178	-0.0064188	4.17011	0.00814735	4.45638	-0.000542371
4.33588	-0.00684298	4.1742	0.0081052	4.46047	-0.000550287
4.33997	-0.00736684	4.1783	0.0080942	4.46457	-0.000556079
4.34407	-0.00774958	4.18239	0.0080832	4.46866	-0.000559458
4.34816	-0.0080036	4.18649	0.00804452	4.47276	-0.000560307
4.35226	-0.00740546	4.19058	0.00815211	4.47685	-0.000558699
4.35635	-0.00692126	4.19468	0.00815186	4.48095	-0.000554924
4.36045	-0.00654088	4.19877	0.00809168	4.48504	-0.000549402
4.36454	-0.00670986	4.20287	0.00805942	4.48914	-0.000542683
4.36864	-0.00685772	4.20696	0.00800928	4.49323	-0.000535408
4.37273	-0.006647	4.21106	0.00800898	4.49733	-0.000528271
4.37682	-0.00613071	4.21515	0.00800867	4.50142	-0.000521951
4.38092	-0.00510525	4.21925	0.00793259	4.50552	-0.000517052
4.38501	-0.00420861	4.22334	0.00789634	4.50961	-0.000514091
4.38911	-0.00342931	4.22744	0.00786416	4.5137	-0.000513409
4.3932	-0.00291023	4.23153	0.00781393	4.5178	-0.000515129
4.3973	-0.00192551	4.23563	0.00781069	4.52189	-0.000519166
4.40139	-0.00134743	4.23972	0.00780745	4.52599	-0.000525224
4.40549	-0.00114028	4.24382	0.00775924	4.53008	-0.000532818
4.40958	-0.00168991	4.24791	0.00776698	4.53418	-0.000541351
4.41368	-0.00219146	4.25201	0.00774625	4.53827	-0.000550133
4.41777	-0.00269482	4.2561	0.00772552	4.54237	-0.000558459
4.42187	-0.00319985	4.2602	0.00768036	4.54646	-0.000565671
4.42596	-0.00386907	4.26429	0.00755016	4.55056	-0.000571235
4.43006	-0.00479448	4.26839	0.00747204	4.55465	-0.000574758
4.43415	-0.00589073	4.27248	0.00747877	4.55875	-0.000576034
4.43825	-0.00670174	4.27658	0.00747104	4.56284	-0.000575063
4.44234	-0.00721856	4.28067	0.00746331	4.56694	-0.000572048
4.44644	-0.00746704	4.28477	0.00745605	4.57103	-0.000567366
4.45053	-0.00747562	4.28886	0.00744879	4.57513	-0.000561535
4.45463	-0.00726312	4.29296	0.00746849	4.57922	-0.000555151
4.45872	-0.00704181	4.29705	0.00750071	4.58332	-0.000548853
4.46282	-0.00681245	4.30115	0.0075132	4.58741	-0.000543276
4.46691	-0.00659121	4.30524	0.00744738	4.59151	-0.000538993
4.47101	-0.00647526	4.30934	0.00738156	4.5956	-0.000536492
4.4751	-0.00645535	4.31343	0.00735337	4.5997	-0.000536123
4.4792	-0.00664094	4.31752	0.0073711	4.60379	-0.000538121
4.48329	-0.00658873	4.32162	0.00737584	4.60789	-0.000542541
4.48739	-0.00660326	4.32571	0.00737008	4.61198	-0.000549279
4.49148	-0.00667867	4.32981	0.00736432	4.61608	-0.000558103
4.49558	-0.00740955	4.3339	0.00733214	4.62017	-0.000568644
4.49967	-0.00804562	4.338	0.00731589	4.62427	-0.000580469
4.50377	-0.0084913	4.34209	0.00731513	4.62836	-0.000593106
4.50786	-0.00888738	4.34619	0.00731437	4.63246	-0.000606109
4.51196	-0.00923812	4.35028	0.00729911	4.63655	-0.000619089
4.51605	-0.00954263	4.35438	0.00721106	4.64065	-0.000631739
4.52015	-0.00925571	4.35847	0.00717775	4.64474	-0.000643842
4.52424	-0.00879023	4.36257	0.00714444	4.64884	-0.000655238
4.52834	-0.0081619	4.36666	0.00700051	4.65293	-0.000665883
4.53243	-0.0073598	4.37076	0.00700819	4.65703	-0.000675689
4.53653	-0.00657377	4.37485	0.00702592	4.66112	-0.000684583
4.54062	-0.00611118	4.37895	0.00702318	4.66522	-0.000692453
4.54472	-0.00594397	4.38304	0.00702043	4.66931	-0.000699157
4.54881	-0.0055387	4.38714	0.00699722	4.67341	-0.00070452
4.55291	-0.00522626	4.39123	0.00690503	4.6775	-0.000708389
4.557	-0.00499846	4.39533	0.00689354	4.6816	-0.000710653
4.5611	-0.00482056	4.39942	0.00688206	4.68569	-0.000711303
4.56519	-0.00548806	4.40352	0.00685434	4.68979	-0.000710471
4.56928	-0.00544365	4.40761	0.0068291	4.69388	-0.000708451
4.57338	-0.0048248	4.41171	0.00680386	4.69798	-0.000705683
4.57747	-0.00447202	4.4158	0.00670172	4.70207	-0.000702727
4.58157	-0.00436242	4.4199	0.00670546	4.70616	-0.000700179
4.58566	-0.00519587	4.42399	0.00670471	4.71026	-0.000698614
4.58976	-0.00593622	4.42809	0.00670396	4.71435	-0.000698491
4.59385	-0.0066225	4.43218	0.00669871	4.71845	-0.000700018
4.59795	-0.00725946	4.43628	0.00668648	4.72254	-0.000703184
4.60204	-0.00739881	4.44037	0.00666203	4.72664	-0.000707751
4.60614	-0.00772405	4.44447	0.00663757	4.73073	-0.00071324
4.61023	-0.00821884	4.44856	0.00658593	4.73483	-0.000719066
4.61433	-0.00821156	4.45266	0.00658564	4.73892	-0.000724613
4.61842	-0.0075783	4.45675	0.00658535	4.74302	-0.000729342
4.62252	-0.00732786	4.46085	0.00656115	4.74711	-0.000732888
4.62661	-0.00742653	4.46494	0.00654286	4.75121	-0.0007351
4.63071	-0.0075224	4.46904	0.00656109	4.7553	-0.000736066
4.6348	-0.00761564	4.47313	0.00656656	4.7594	-0.000736087
4.6389	-0.00746747	4.47723	0.00652927	4.76349	-0.00073561
4.64299	-0.00745775	4.48132	0.00649197	4.76759	-0.000735144
4.64709	-0.00757447	4.48542	0.00648865	4.77168	-0.000735152
4.65118	-0.00748317	4.48951	0.00648533	4.77578	-0.000736019
4.65528	-0.00743205	4.49361	0.00639129	4.77987	-0.000737939
4.65937	-0.00741745	4.4977	0.00639902	4.78397	-0.000740902
4.66347	-0.00604804	4.5018	0.00640674	4.78806	-0.000744709
4.66756	-0.00437067	4.50589	0.00639052	4.79216	-0.000748989
4.67166	-0.00267737	4.50998	0.00637429	4.79625	-0.0007533
4.67575	-0.00166097	4.51408	0.00631215	4.80035	-0.000757217
4.67985	-0.00126202	4.51817	0.00628785	4.80444	-0.000760445
4.68394	-0.00163494	4.52227	0.00626563	4.80854	-0.000762857
4.68804	-0.00228681	4.52636	0.00624341	4.81263	-0.000764551
4.69213	-0.00328412	4.53046	0.00616521	4.81673	-0.000765842
4.69623	-0.0040183	4.53455	0.00617693	4.82082	-0.000767203
4.70032	-0.00454913	4.53865	0.00624063	4.82492	-0.000769153
4.70442	-0.00489447	4.54274	0.00624287	4.82901	-0.000772184
4.70851	-0.00508436	4.54684	0.00623837	4.83311	-0.000776624
4.71261	-0.00521136	4.55093	0.00623386	4.8372	-0.000782571
4.7167	-0.00528115	4.55503	0.00616177	4.8413	-0.000789874
4.7208	-0.00525289	4.55912	0.00607954	4.84539	-0.000798156
4.72489	-0.0051353	4.56322	0.00612075	4.84949	-0.000806908
4.72899	-0.00412936	4.56731	0.00612773	4.85358	-0.000815587
4.73308	-0.00308884	4.57141	0.00611015	4.85768	-0.000823732
4.73718	-0.00201673	4.5755	0.00609256	4.86177	-0.000831079
4.74127	-0.00109359	4.5796	0.0060643	4.86587	-0.000837554
4.74537	-0.000305954	4.58369	0.00596418	4.86996	-0.000843319
4.74946	6.6072e-05	4.58779	0.00600235	4.87406	-0.000848701
4.75355	-0.000877131	4.59188	0.00601783	4.87815	-0.000854084
4.75765	-0.00219652	4.59598	0.00601546	4.88225	-0.000859819
4.76174	-0.00274448	4.60007	0.00601309	4.88634	-0.000866067
4.76584	-0.00325503	4.60417	0.00595288	4.89044	-0.000872747
4.76993	-0.00373139	4.60826	0.00593068	4.89453	-0.000879503
4.77403	-0.0041933	4.61236	0.00595066	4.89862	-0.000885728
4.77812	-0.00405569	4.61645	0.00595628	4.90272	-0.000890637
4.78222	-0.00383302	4.62055	0.00592698	4.90681	-0.000893361
4.78631	-0.00369524	4.62464	0.00589768	4.91091	-0.000893082
4.79041	-0.00363487	4.62874	0.00584354	4.915	-0.000889108
4.7945	-0.00430051	4.63283	0.00584724	4.9191	-0.000880971
4.7986	-0.00463716	4.63693	0.00584949	4.92319	-0.000868481
4.80269	-0.00479522	4.64102	0.005841	4.92729	-0.00085174
4.80679	-0.00443055	4.64512	0.00583251	4.93138	-0.000831127
4.81088	-0.00405785	4.64921	0.00581876	4.93548	-0.000807267
4.81498	-0.00389018	4.65331	0.00580502	4.93957	-0.00078097
4.81907	-0.00390954	4.6574	0.0057638	4.94367	-0.000753186
4.82317	-0.00459693	4.6615	0.00573761	4.94776	-0.000724933
4.82726	-0.0051934	4.66559	0.00570636	4.95186	-0.000697209
4.83136	-0.00598668	4.66969	0.00567511	4.95595	-0.000670967
4.83545	-0.00695948	4.67378	0.00563695	4.96005	-0.000647065
4.83955	-0.00778724	4.67788	0.00563267	4.96414	-0.000626218
4.84364	-0.00850478	4.68197	0.00558253	4.96824	-0.000608973
4.84774	-0.00912183	4.68607	0.00561223	4.97233	-0.000595685
4.85183	-0.00940352	4.69016	0.00562495	4.97643	-0.000586495
4.85593	-0.00960464	4.69426	0.00562918	4.98052	-0.000581326
4.86002	-0.00973229	4.69835	0.00559126	4.98462	-0.000579883
4.86412	-0.00979988	4.70244	0.00555334	4.98871	-0.000581665
4.86821	-0.00986597	4.70654	0.00554457	4.99281	-0.000585995
4.87231	-0.00993069	4.71063	0.00553581	4.9969	-0.000592085
4.8764	-0.0100583	4.71473	0.0055046	5.001	-0.000599106
4.8805	-0.0102317	4.71882	0.00550283	5.00509	-0.000606257
4.88459	-0.0104468	4.72292	0.00550106	5.00919	-0.000612927
4.88869	-0.0109955	4.72701	0.00547585	5.01328	-0.000618679
4.89278	-0.0114015	4.73111	0.0054706	5.01738	-0.000623307
4.89688	-0.0110244	4.7352	0.00546535	5.02147	-0.000626857
4.90097	-0.0104876	4.7393	0.00543911	5.02557	-0.000629593
4.90507	-0.0101033	4.74339	0.00543036	5.02966	-0.000631914
4.90916	-0.00985768	4.74749	0.00542161	5.03376	-0.000634305
4.91326	-0.0100476	4.75158	0.00538638	5.03785	-0.000637193
4.91735	-0.00985435	4.75568	0.00531429	5.04195	-0.000640913
4.92145	-0.00884683	4.75977	0.00530998	5.04604	-0.000645652
4.92554	-0.00798671	4.76387	0.00531973	5.05014	-0.000651453
4.92964	-0.00726073	4.76796	0.00532644	5.05423	-0.000658236
4.93373	-0.00671976	4.77206	0.00532866	5.05833	-0.00066581
4.93783	-0.00604	4.77615	0.00528973	5.06242	-0.000673941
4.94192	-0.00545089	4.78025	0.0052508	5.06652	-0.000682393
4.94601	-0.00494467	4.78434	0.00525304	5.07061	-0.000690961
4.95011	-0.00566998	4.78844	0.00523455	5.07471	-0.000699485
4.9542	-0.00650575	4.79253	0.00521606	5.0788	-0.000707876
4.9583	-0.00631188	4.79663	0.00514785	5.0829	-0.000716078
4.96239	-0.00620725	4.80072	0.00511367	5.08699	-0.00072406
4.96649	-0.0061836	4.80482	0.00510844	5.09108	-0.000731836
4.97058	-0.00714174	4.80891	0.00510321	5.09518	-0.000739456
4.97468	-0.00802966	4.81301	0.00508693	5.09927	-0.000747017
4.97877	-0.00885353	4.8171	0.00507863	5.10337	-0.000754676
4.98287	-0.00966574	4.8212	0.00499057	5.10746	-0.000762657
4.98696	-0.010311	4.82529	0.00500627	5.11156	-0.000771249
4.99106	-0.010877	4.82939	0.00500077	5.11565	-0.000780758
4.99515	-0.0114073	4.83348	0.00499527	5.11975	-0.000791484
4.99925	-0.0119049	4.83758	0.00497555	5.12384	-0.000803688
5.00334	-0.0122903	4.84167	0.0049613	5.12794	-0.000817491
5.00744	-0.0122676	4.84577	0.00494705	5.13203	-0.000832843
5.01153	-0.0122418	4.84986	0.00488888	5.13613	-0.000849516
5.01563	-0.0122133	4.85396	0.00488261	5.14022	-0.000867095
5.01972	-0.0116167	4.85805	0.00487635	5.14432	-0.000885056
5.02382	-0.0107206	4.86215	0.00482821	5.14841	-0.000902829
5.02791	-0.00987778	4.86624	0.00477198	5.15251	-0.000919882
5.03201	-0.00981971	4.87034	0.00475382	5.1566	-0.000935801
5.0361	-0.0104774	4.87443	0.00478401	5.1607	-0.000950337
5.0402	-0.0110003	4.87853	0.00477953	5.16479	-0.000963441
5.04429	-0.0113232	4.88262	0.00477506	5.16889	-0.000975245
5.04839	-0.0103499	4.88672	0.00472277	5.17298	-0.000986021
5.05248	-0.00955206	4.89081	0.0046426	5.17708	-0.000996108
5.05658	-0.00891432	4.8949	0.00463635	5.18117	-0.00100585
5.06067	-0.008653	4.899	0.0046301	5.18527	-0.00101551
5.06477	-0.00848884	4.90309	0.0045969	5.18936	-0.00102525
5.06886	-0.0084634	4.90719	0.00456369	5.19346	-0.00103508
5.07296	-0.00856486	4.91128	0.00446153	5.19755	-0.00104484
5.07705	-0.00822059	4.91538	0.00450119	5.20165	-0.00105428
5.08115	-0.00746973	4.91947	0.00449096	5.20574	-0.00106309
5.08524	-0.00685527	4.92357	0.00448074	5.20984	-0.00107095
5.08934	-0.00636522	4.92766	0.00444456	5.21393	-0.00107762
5.09343	-0.00679251	4.93176	0.00439232	5.21803	-0.00108298
5.09753	-0.00754224	4.93585	0.00437411	5.22212	-0.00108708
5.10162	-0.00808283	4.93995	0.00434488	5.22622	-0.00109014
5.10572	-0.00818445	4.94404	0.00431566	5.23031	-0.00109253
5.10981	-0.00788537	4.94814	0.00432938	5.23441	-0.00109469
5.11391	-0.00704113	4.95223	0.00440306	5.2385	-0.00109711
5.118	-0.00627839	4.95633	0.00438681	5.2426	-0.00110029
5.1221	-0.00559026	4.96042	0.00437055	5.24669	-0.00110459
5.12619	-0.0050603	4.96452	0.00432232	5.25079	-0.00111026
5.13029	-0.00451547	4.96861	0.00421232	5.25488	-0.00111743
5.13438	-0.004255	4.97271	0.00417602	5.25898	-0.00112613
5.13847	-0.0042536	4.9768	0.00415784	5.26307	-0.00113634
5.14257	-0.00429105	4.9809	0.00415408	5.26717	-0.00114797
5.14666	-0.00436387	4.98499	0.00415032	5.27126	-0.00116094
5.15076	-0.0045452	4.98909	0.00413908	5.27535	-0.00117518
5.15485	-0.00476957	4.99318	0.00414731	5.27945	-0.00119063
5.15895	-0.00503313	4.99728	0.00414482	5.28354	-0.00120719
5.16304	-0.00557958	5.00137	0.00414233	5.28764	-0.00122471
5.16714	-0.00611116	5.00547	0.00413832	5.29173	-0.0012429
5.17123	-0.00662949	5.00956	0.00413432	5.29583	-0.00126137
5.17533	-0.00744162	5.01366	0.00411159	5.29992	-0.00127955
5.17942	-0.00814937	5.01775	0.00414334	5.30402	-0.00129677
5.18352	-0.00820064	5.02185	0.00413081	5.30811	-0.00131225
5.18761	-0.00807638	5.02594	0.00411829	5.31221	-0.00132521
5.19171	-0.00779203	5.03004	0.00407054	5.3163	-0.00133497
5.1958	-0.0064165	5.03413	0.00399046	5.3204	-0.00134097
5.1999	-0.00537932	5.03823	0.00396821	5.32449	-0.00134291
5.20399	-0.00465078	5.04232	0.00396397	5.32859	-0.00134078
5.20809	-0.00407996	5.04642	0.00396771	5.33268	-0.00133487
5.21218	-0.00365299	5.05051	0.00395397	5.33678	-0.00132578
5.21628	-0.00382679	5.05461	0.00394023	5.34087	-0.00131438
5.22037	-0.00383301	5.0587	0.00388303	5.34497	-0.00130171
5.22447	-0.00382839	5.0628	0.00385684	5.34906	-0.00128889
5.22856	-0.00389714	5.06689	0.00385683	5.35316	-0.00127702
5.23266	-0.00403267	5.07099	0.00385345	5.35725	-0.00126707
5.23675	-0.00412262	5.07508	0.00385008	5.36135	-0.0012598
5.24085	-0.00423629	5.07918	0.00389928	5.36544	-0.00125565
5.24494	-0.00437135	5.08327	0.00391626	5.36954	-0.00125474
5.24904	-0.00471523	5.08736	0.00388065	5.37363	-0.00125691
5.25313	-0.00501067	5.09146	0.00384503	5.37773	-0.00126168
5.25723	-0.00531473	5.09555	0.00378891	5.38182	-0.00126836
5.26132	-0.005627	5.09965	0.0038441	5.38592	-0.00127618
5.26542	-0.00402699	5.10374	0.00386308	5.39001	-0.00128431
5.26951	-0.00322381	5.10784	0.00382848	5.39411	-0.00129197
5.27361	-0.00314746	5.11193	0.00379388	5.3982	-0.0012986
5.2777	-0.00439443	5.11603	0.00384951	5.4023	-0.00130378
5.2818	-0.00529901	5.12012	0.00385102	5.40639	-0.0013074
5.28589	-0.00575368	5.12422	0.00384493	5.41049	-0.0013096
5.28999	-0.00602551	5.12831	0.00383883	5.41458	-0.00131078
5.29408	-0.00624385	5.13241	0.00380259	5.41868	-0.00131159
5.29818	-0.00647134	5.1365	0.00378837	5.42277	-0.00131274
5.30227	-0.00670767	5.1406	0.00375015	5.42687	-0.00131506
5.30637	-0.00689996	5.14469	0.0037179	5.43096	-0.00131928
5.31046	-0.00705207	5.14879	0.00368373	5.43506	-0.00132601
5.31456	-0.00707997	5.15288	0.00368145	5.43915	-0.00133569
5.31865	-0.00725519	5.15698	0.00367917	5.44325	-0.00134847
5.32275	-0.00756478	5.16107	0.00363901	5.44734	-0.00136422
5.32684	-0.00797343	5.16517	0.00359878	5.45144	-0.00138261
5.33093	-0.00842791	5.16926	0.00357657	5.45553	-0.00140307
5.33503	-0.00892416	5.17336	0.00356831	5.45963	-0.00142493
5.33912	-0.00962234	5.17745	0.00357357	5.46372	-0.0014475
5.34322	-0.00976304	5.18155	0.00357357	5.46781	-0.00147009
5.34731	-0.00959603	5.18564	0.00357357	5.47191	-0.00149218
5.35141	-0.00880492	5.18974	0.00354835	5.476	-0.00151338
5.3555	-0.00778149	5.19383	0.00352314	5.4801	-0.00153349
5.3596	-0.00686524	5.19793	0.00347098	5.48419	-0.00155254
5.36369	-0.00604701	5.20202	0.00352314	5.48829	-0.0015707
5.36779	-0.00563718	5.20612	0.00354763	5.49238	-0.00158829
5.37188	-0.00601989	5.21021	0.00357212	5.49648	-0.00160576
5.37598	-0.00657474	5.21431	0.00359777	5.50057	-0.00162356
5.38007	-0.0062625	5.2184	0.00366546	5.50467	-0.00164218
5.38417	-0.00582566	5.2225	0.00367519	5.50876	-0.00166201
5.38826	-0.00551645	5.22659	0.00362497	5.51286	-0.00168339
5.39236	-0.00532416	5.23069	0.00357476	5.51695	-0.00170651
5.39645	-0.00555598	5.23478	0.00353659	5.52105	-0.00173142
5.40055	-0.00553165	5.23888	0.00358429	5.52514	-0.00175806
5.40464	-0.00308972	5.24297	0.00359403	5.52924	-0.00178625
5.40874	-0.00149612	5.24707	0.00357879	5.53333	-0.00181576
5.41283	-0.000676302	5.25116	0.00356356	5.53743	-0.00184629
5.41693	-0.00120529	5.25526	0.00357727	5.54152	-0.00187752
5.42102	-0.00261137	5.25935	0.00363547	5.54562	-0.00190913
5.42512	-0.00347082	5.26345	0.00365296	5.54971	-0.00194086
5.42921	-0.00307435	5.26754	0.00367044	5.55381	-0.00197241
5.43331	-0.00241876	5.27163	0.00366095	5.5579	-0.0020035
5.4374	-0.00205288	5.27573	0.00365146	5.562	-0.00203383
5.4415	-0.00195148	5.27982	0.00362573	5.56609	-0.0020631
5.44559	-0.001566	5.28392	0.00359751	5.57019	-0.00209103
5.44969	-0.00115001	5.28801	0.0035693	5.57428	-0.00211734
5.45378	-0.00089974	5.29211	0.00353108	5.57838	-0.00214181
5.45788	-0.000800711	5.2962	0.00355877	5.58247	-0.00216424
5.46197	-0.0015536	5.3003	0.0035925	5.58657	-0.00218456
5.46607	-0.0027576	5.30439	0.00357152	5.59066	-0.00220273
5.47016	-0.00387962	5.30849	0.00355053	5.59476	-0.00221877
5.47426	-0.00500509	5.31258	0.00350781	5.59885	-0.00223273
5.47835	-0.00535345	5.31668	0.00344769	5.60295	-0.00224464
5.48245	-0.00555899	5.32077	0.00355128	5.60704	-0.0022545
5.48654	-0.00571401	5.32487	0.00356303	5.61114	-0.0022623
5.49064	-0.00582293	5.32896	0.00357478	5.61523	-0.00226799
5.49473	-0.00565787	5.33306	0.00361647	5.61933	-0.00227156
5.49883	-0.0058311	5.33715	0.00363618	5.62342	-0.00227306
5.50292	-0.00631291	5.34125	0.00364793	5.62752	-0.00227265
5.50702	-0.00669501	5.34534	0.00367016	5.63161	-0.00227064
5.51111	-0.00630702	5.34944	0.00367565	5.63571	-0.00226746
5.51521	-0.00595125	5.35353	0.00364229	5.6398	-0.00226362
5.5193	-0.00584098	5.35763	0.00360893	5.6439	-0.00225969
5.52339	-0.00595481	5.36172	0.00356478	5.64799	-0.00225622
5.52749	-0.00685525	5.36582	0.00354652	5.65209	-0.00225363
5.53158	-0.00739443	5.36991	0.00353031	5.65618	-0.00225221
5.53568	-0.00729082	5.37401	0.00358798	5.66027	-0.00225203
5.53977	-0.00718667	5.3781	0.00357799	5.66437	-0.00225304
5.54387	-0.00706297	5.3822	0.003568	5.66846	-0.00225502
5.54796	-0.00694292	5.38629	0.00353728	5.67256	-0.00225771
5.55206	-0.00682626	5.39039	0.00353703	5.67665	-0.00226083
5.55615	-0.00636963	5.39448	0.00349282	5.68075	-0.00226416
5.56025	-0.0058853	5.39858	0.0034486	5.68484	-0.00226755
5.56434	-0.00549801	5.40267	0.0034284	5.68894	-0.00227094
5.56844	-0.00519917	5.40677	0.00341415	5.69303	-0.00227434
5.57253	-0.0058384	5.41086	0.00340591	5.69713	-0.00227782
5.57663	-0.00642904	5.41496	0.00339767	5.70122	-0.00228144
5.58072	-0.00673526	5.41905	0.0033375	5.70532	-0.00228522
5.58482	-0.00689633	5.42315	0.00339711	5.70941	-0.00228919
5.58891	-0.00701419	5.42724	0.00342685	5.71351	-0.00229334
5.59301	-0.00719057	5.43134	0.00342611	5.7176	-0.00229767
5.5971	-0.00742046	5.43543	0.00342536	5.7217	-0.00230214
5.6012	-0.00764616	5.43953	0.00341013	5.72579	-0.00230674
5.60529	-0.00786804	5.44362	0.00337196	5.72989	-0.00231149
5.60939	-0.00807242	5.44772	0.00341915	5.73398	-0.00231641
5.61348	-0.0082597	5.45181	0.00343415	5.73808	-0.00232153
5.61758	-0.00798465	5.45591	0.00342052	5.74217	-0.00232685
5.62167	-0.00732767	5.46	0.0034069	5.74627	-0.00233236
5.62577	-0.00679902	5.46409	0.00338868	5.75036	-0.00233801
5.62986	-0.00638749	5.46819	0.00337046	5.75446	-0.00234372
5.63396	-0.00620123	5.47228	0.00332828	5.75855	-0.00234944
5.63805	-0.00601296	5.47638	0.00337592	5.76265	-0.00235512
5.64215	-0.00556195	5.48047	0.00338964	5.76674	-0.00236075
5.64624	-0.00474749	5.48457	0.0033864	5.77084	-0.00236638
5.65034	-0.00360152	5.48866	0.00338316	5.77493	-0.00237212
5.65443	-0.00201467	5.49276	0.0033729	5.77903	-0.00237811
5.65853	-0.000401088	5.49685	0.00333872	5.78312	-0.00238447
5.66262	-0.000152185	5.50095	0.00330847	5.78722	-0.00239133
5.66672	-0.00114808	5.50504	0.0032763	5.79131	-0.00239873
5.67081	-0.00201334	5.50914	0.00327329	5.79541	-0.00240662
5.67491	-0.00199067	5.51323	0.00327029	5.7995	-0.00241489
5.679	-0.00174782	5.51733	0.00324759	5.8036	-0.00242339
5.6831	-0.00214141	5.52142	0.0032313	5.80769	-0.00243196
5.68719	-0.00311585	5.52552	0.00315317	5.81179	-0.0024405
5.69129	-0.00416502	5.52961	0.00323274	5.81588	-0.002449
5.69538	-0.00492926	5.53371	0.00326947	5.81998	-0.00245758
5.69948	-0.00555186	5.5378	0.00327873	5.82407	-0.00246645
5.70357	-0.00614086	5.5419	0.00328799	5.82817	-0.00247593
5.70766	-0.0066992	5.54599	0.00328424	5.83226	-0.00248634
5.71176	-0.00704724	5.55009	0.0032805	5.83636	-0.00249793
5.71585	-0.00730792	5.55418	0.00322929	5.84045	-0.00251086
5.71995	-0.00748914	5.55828	0.00323254	5.84455	-0.00252515
5.72404	-0.00747953	5.56237	0.00322154	5.84864	-0.00254063
5.72814	-0.00739706	5.56647	0.00321055	5.85273	-0.00255698
5.73223	-0.0072871	5.57056	0.00320032	5.85683	-0.00257377
5.73633	-0.00717163	5.57466	0.00312214	5.86092	-0.0025905
5.74042	-0.00734664	5.57875	0.00305794	5.86502	-0.00260662
5.74452	-0.00778691	5.58285	0.0030517	5.86911	-0.00262166
5.74861	-0.00796178	5.58694	0.00307943	5.87321	-0.0026352
5.75271	-0.00811441	5.59104	0.00307865	5.8773	-0.00264692
5.7568	-0.00826562	5.59513	0.00307788	5.8814	-0.00265662
5.7609	-0.00841526	5.59923	0.00305064	5.88549	-0.00266421
5.76499	-0.00867192	5.60332	0.00294662	5.88959	-0.0026697
5.76909	-0.0090122	5.60742	0.00293231	5.89368	-0.00267317
5.77318	-0.00916035	5.61151	0.00294081	5.89778	-0.00267479
5.77728	-0.00924184	5.61561	0.00294418	5.90187	-0.00267475
5.78137	-0.0092623	5.6197	0.00294756	5.90597	-0.00267327
5.78547	-0.00903932	5.6238	0.00297923	5.91006	-0.00267057
5.78956	-0.00836785	5.62789	0.002989	5.91416	-0.00266687
5.79366	-0.00780591	5.63199	0.00298675	5.91825	-0.00266237
5.79775	-0.0073438	5.63608	0.00298449	5.92235	-0.00265728
5.80185	-0.00681688	5.64018	0.00297624	5.92644	-0.00265181
5.80594	-0.00519482	5.64427	0.0029281	5.93054	-0.00264621
5.81004	-0.00366339	5.64837	0.00292381	5.93463	-0.00264074
5.81413	-0.00221485	5.65246	0.00291158	5.93873	-0.00263572
5.81823	-0.000926372	5.65655	0.00289935	5.94282	-0.00263151
5.82232	0.000215752	5.66065	0.0028771	5.94692	-0.00262851
5.82642	0.00027434	5.66474	0.00286285	5.95101	-0.00262714
5.83051	0.000274906	5.66884	0.00284863	5.95511	-0.00262773
5.83461	9.05834e-05	5.67293	0.00284439	5.9592	-0.00263052
5.8387	-0.00026249	5.67703	0.00284016	5.9633	-0.00263562
5.8428	-0.000914671	5.68112	0.00278793	5.96739	-0.002643
5.84689	-0.00128707	5.68522	0.00269171	5.97149	-0.00265251
5.85099	-0.000223369	5.68931	0.00261163	5.97558	-0.00266381
5.85508	0.000686302	5.69341	0.00261712	5.97968	-0.00267651
5.85918	0.0014558	5.6975	0.00261598	5.98377	-0.00269018
5.86327	0.00158889	5.7016	0.00261485	5.98787	-0.00270445
5.86737	0.000824449	5.70569	0.00264658	5.99196	-0.00271902
5.87146	-0.000329506	5.70979	0.00267826	5.99606	-0.0027337
5.87556	-0.00130613	5.71388	0.00267803	6.00015	-0.00274838
5.87965	-0.00212114	5.71798	0.00267728	6.00425	-0.00276309
5.88375	-0.0027593	5.72207	0.00267653	6.00834	-0.00277792
5.88784	-0.00260919	5.72617	0.00267527	6.01244	-0.00279305
5.89194	-0.00202607	5.73026	0.00265706	6.01653	-0.00280869
5.89603	-0.00131918	5.73436	0.00260084	6.02063	-0.002825
5.90012	-0.000602568	5.73845	0.00255465	6.02472	-0.00284214
5.90422	-0.000243055	5.74255	0.00255839	6.02882	-0.00286019
5.90831	-0.000209219	5.74664	0.00257662	6.03291	-0.00287918
5.91241	-0.000583721	5.75074	0.00257612	6.037	-0.002899
5.9165	-0.000707268	5.75483	0.00257562	6.0411	-0.00291948
5.9206	-0.000898279	5.75893	0.00255789	6.04519	-0.00294035
5.92469	-0.00115093	5.76302	0.00254015	6.04929	-0.0029613
5.92879	-0.00139645	5.76712	0.00246897	6.05338	-0.00298198
5.93288	-0.00163543	5.77121	0.00246472	6.05748	-0.00300211
5.93698	-0.00196853	5.77531	0.00247747	6.06157	-0.0030215
5.94107	-0.00175592	5.7794	0.00246822	6.06567	-0.00304009
5.94517	-0.0016207	5.7835	0.00245898	6.06976	-0.00305795
5.94926	-0.00155607	5.78759	0.00242775	6.07386	-0.00307528
5.95336	-0.00163487	5.79169	0.00239854	6.07795	-0.00309236
5.95745	-0.00176433	5.79578	0.00236933	6.08205	-0.00310952
5.96155	-0.00194021	5.79988	0.00226319	6.08614	-0.00312706
5.96564	-0.00228877	5.80397	0.0023268	6.09024	-0.00314518
5.96974	-0.00197901	5.80807	0.00234556	6.09433	-0.00316395
5.97383	-0.00141948	5.81216	0.00232886	6.09843	-0.00318327
5.97793	-0.000825496	5.81626	0.00231215	6.10252	-0.00320289
5.98202	-0.000779114	5.82035	0.00230188	6.10662	-0.00322243
5.98612	-0.00123234	5.82445	0.00229363	6.11071	-0.00324144
5.99021	-0.00162585	5.82854	0.00228538	6.11481	-0.00325944
5.99431	-0.00192962	5.83264	0.00228114	6.1189	-0.00327598
5.9984	-0.00221568	5.83673	0.00227689	6.123	-0.00329066
6.0025	-0.00248543	5.84083	0.0021947	6.12709	-0.0033032
6.00659	-0.00277192	5.84492	0.00214456	6.13119	-0.00331338
6.01069	-0.00307368	5.84901	0.0021303	6.13528	-0.0033211
6.01478	-0.00346755	5.85311	0.00211603	6.13938	-0.00332635
6.01888	-0.00345142	5.8572	0.00209782	6.14347	-0.00332916
6.02297	-0.00309104	5.8613	0.00209355	6.14757	-0.00332965
6.02707	-0.00264087	5.86539	0.00200936	6.15166	-0.00332791
6.03116	-0.0021088	5.86949	0.00198118	6.15576	-0.00332403
6.03526	-0.00119998	5.87358	0.00197668	6.15985	-0.00331813
6.03935	-0.000312789	5.87768	0.00197218	6.16395	-0.0033103
6.04345	-0.000339909	5.88177	0.00196243	6.16804	-0.00330068
6.04754	-0.00120098	5.88587	0.00195319	6.17214	-0.00328946
6.05164	-0.00227993	5.88996	0.00194396	6.17623	-0.0032769
6.05573	-0.00293722	5.89406	0.00199566	6.18033	-0.00326336
6.05983	-0.00319832	5.89815	0.0020024	6.18442	-0.00324932
6.06392	-0.00309622	5.90225	0.00199665	6.18852	-0.00323531
6.06802	-0.00271519	5.90634	0.00199091	6.19261	-0.00322197
6.07211	-0.00254904	5.91044	0.00197269	6.19671	-0.00320994
6.07621	-0.00257888	5.91453	0.00193045	6.2008	-0.00319982
6.0803	-0.00281573	5.91863	0.00192821	6.2049	-0.00319213
6.0844	-0.00323149	5.92272	0.00192596	6.20899	-0.00318726
6.08849	-0.0032621	5.92682	0.0019217	6.21309	-0.00318543
6.09258	-0.00326879	5.93091	0.00190149	6.21718	-0.00318669
6.09668	-0.00332657	5.93501	0.00188722	6.22128	-0.00319093
6.10077	-0.00343094	5.9391	0.00187295	6.22537	-0.00319786
6.10487	-0.00318006	5.9432	0.00180485	6.22946	-0.00320706
6.10896	-0.00263495	5.94729	0.0017931	6.23356	-0.00321805
6.11306	-0.00207724	5.95139	0.00178135	6.23765	-0.00323024
6.11715	-0.00154536	5.95548	0.00173215	6.24175	-0.00324304
6.12125	-0.0010556	5.95958	0.00166994	6.24584	-0.00325588
6.12534	-0.000638759	5.96367	0.0016657	6.24994	-0.00326826
6.12944	-0.000288523	5.96777	0.00161749	6.25403	-0.00327974
6.13353	-0.000512315	5.97186	0.00161125	6.25813	-0.00329001
6.13763	-0.00125948	5.97596	0.00160301	6.26222	-0.00329885
6.14172	-0.00161766	5.98005	0.00160075	6.26632	-0.00330612
6.14582	-0.00192828	5.98415	0.00158653	6.27041	-0.00331176
6.14991	-0.00225526	5.98824	0.00159177	6.27451	-0.00331581
6.15401	-0.00259668	5.99234	0.00157979	6.2786	-0.00331829
6.1581	-0.00277227	5.99643	0.00156781	6.2827	-0.00331932
6.1622	-0.00186216	6.00053	0.00153355	6.28679	-0.00331905
6.16629	-0.000311548	6.00462	0.00149139	6.29089	-0.0033177
6.17039	0.00130968	6.00872	0.00144715	6.29498	-0.00331557
6.17448	0.0030728	6.01281	0.00138302	6.29908	-0.00331302
6.17858	0.00476998	6.01691	0.0013623	6.30317	-0.00331045
6.18267	0.00550856	6.021	0.00134157	6.30727	-0.00330827
6.18677	0.00537279	6.0251	0.00127845	6.31136	-0.00330687
6.19086	0.00438546	6.02919	0.00135197	6.31546	-0.00330652
6.19496	0.00339746	6.03328	0.00135773	6.31955	-0.00330733
6.19905	0.00243595	6.03738	0.00135748	6.32365	-0.00330924
6.20315	0.00149859	6.04147	0.00135724	6.32774	-0.00331195
6.20724	0.000520859	6.04557	0.00134498	6.33184	-0.00331501
6.21134	-0.000307041	6.04966	0.00133272	6.33593	-0.00331787
6.21543	-0.0010033	6.05376	0.00128847	6.34003	-0.00331998
6.21953	-0.00161118	6.05785	0.00115253	6.34412	-0.00332086
6.22362	-0.00224481	6.06195	0.00116921	6.34822	-0.00332028
6.22772	-0.00290193	6.06604	0.0011859	6.35231	-0.00331823
6.23181	-0.00366058	6.07014	0.00120361	6.35641	-0.00331503
6.23591	-0.00419136	6.07423	0.00122035	6.3605	-0.00331123
6.24	-0.00402844	6.07833	0.00122759	6.3646	-0.00330758
6.2441	-0.00266676	6.08242	0.00123484	6.36869	-0.00330486
6.24819	-0.00148636	6.08652	0.00123209	6.37279	-0.00330381
6.25229	-0.000471306	6.09061	0.00122934	6.37688	-0.00330498
6.25638	-5.74983e-05	6.09471	0.0012201	6.38098	-0.00330872
6.26048	0.000200357	6.0988	0.00121785	6.38507	-0.00331509
6.26457	-4.3851e-05	6.1029	0.00117764	6.38917	-0.0033239
6.26867	-0.000746019	6.10699	0.00117136	6.39326	-0.00333478
6.27276	-0.00136766	6.11109	0.00112322	6.39736	-0.00334722
6.27686	-0.00177826	6.11518	0.00111694	6.40145	-0.00336067
6.28095	-0.0019963	6.11928	0.00113273	6.40555	-0.00337463
6.28504	-0.00205762	6.12337	0.00114994	6.40964	-0.00338869
6.28914	-0.000775315	6.12747	0.00114496	6.41374	-0.00340258
6.29323	-5.83932e-05	6.13156	0.00113997	6.41783	-0.00341619
6.29733	0.000142847	6.13566	0.00113567	6.42192	-0.0034295
6.30142	-0.000309877	6.13975	0.00116143	6.42602	-0.00344262
6.30552	-0.000133222	6.14385	0.00114994	6.43011	-0.00345564
6.30961	0.000282134	6.14794	0.00113845	6.43421	-0.00346864
6.31371	0.000710728	6.15204	0.00110477	6.4383	-0.00348162
6.3178	0.000985382	6.15613	0.00109049	6.4424	-0.0034945
6.3219	0.0011197	6.16023	0.00107622	6.44649	-0.00350708
6.32599	0.00116273	6.16432	0.00108395	6.45059	-0.00351911
6.33009	0.00112247	6.16842	0.00110469	6.45468	-0.00353027
6.33418	0.00081634	6.17251	0.00110694	6.45878	-0.00354029
6.33828	0.000711304	6.17661	0.00109295	6.46287	-0.00354882
6.34237	0.000662093	6.1807	0.00107897	6.46697	-0.00355558
6.34647	0.000574981	6.1848	0.00105773	6.47106	-0.00356026
6.35056	0.00045331	6.18889	0.0010365	6.47516	-0.0035626
6.35466	0.000435654	6.19299	0.0010303	6.47925	-0.00356237
6.35875	0.000660435	6.19708	0.00103603	6.48335	-0.00355939
6.36285	0.000841996	6.20118	0.00103478	6.48744	-0.00355361
6.36694	0.000984146	6.20527	0.00103353	6.49154	-0.00354512
6.37104	0.00101099	6.20937	0.00103325	6.49563	-0.00353419
6.37513	0.000932666	6.21346	0.00102897	6.49973	-0.00352131
6.37923	0.000882083	6.21756	0.000990806	6.50382	-0.00350717
6.38332	0.000755392	6.22165	0.000986546	6.50792	-0.00349266
6.38742	0.000559674	6.22574	0.000993777	6.51201	-0.00347879
6.39151	0.00017343	6.22984	0.000988784	6.51611	-0.00346658
6.39561	-0.00051389	6.23393	0.000983791	6.5202	-0.00345703
6.3997	-0.000586439	6.23803	0.000989527	6.5243	-0.00345094
6.4038	-0.000984305	6.24212	0.00100527	6.52839	-0.00344886
6.40789	-0.00167891	6.24622	0.00101251	6.53249	-0.00345103
6.41199	-0.00252498	6.25031	0.0010125	6.53658	-0.00345737
6.41608	-0.00278717	6.25441	0.000998401	6.54068	-0.00346748
6.42018	-0.00290866	6.2585	0.000984303	6.54477	-0.00348071
6.42427	-0.00329787	6.2626	0.000880134	6.54887	-0.0034962
6.42837	-0.00393129	6.26669	0.000941852	6.55296	-0.00351298
6.43246	-0.00449924	6.27079	0.000944586	6.55706	-0.00353009
6.43656	-0.00468478	6.27488	0.000933341	6.56115	-0.00354663
6.44065	-0.0048207	6.27898	0.000922095	6.56525	-0.0035619
6.44475	-0.00455705	6.28307	0.000896871	6.56934	-0.00357542
6.44884	-0.00433929	6.28717	0.000858625	6.57344	-0.00358697
6.45294	-0.00416338	6.29126	0.000826445	6.57753	-0.00359656
6.45703	-0.00412851	6.29536	0.000828195	6.58163	-0.00360434
6.46113	-0.00407977	6.29945	0.000886884	6.58572	-0.00361063
6.46522	-0.0028523	6.30355	0.000908107	6.58982	-0.00361578
6.46931	-0.00168214	6.30764	0.00092933	6.59391	-0.00362011
6.47341	-0.000610394	6.31174	0.000907604	6.59801	-0.0036239
6.4775	0.000371816	6.31583	0.000885877	6.6021	-0.00362735
6.4816	0.00102724	6.31993	0.000840684	6.6062	-0.00363056
6.48569	0.0013842	6.32402	0.00084992	6.61029	-0.00363358
6.48979	0.00122781	6.32812	0.000844941	6.61438	-0.00363638
6.49388	0.00108576	6.33221	0.000839962	6.61848	-0.00363893
6.49798	0.000966963	6.33631	0.000869617	6.62257	-0.0036412
6.50207	0.000869299	6.3404	0.000901342	6.62667	-0.00364321
6.50617	0.000966321	6.3445	0.000907077	6.63076	-0.00364499
6.51026	0.00158903	6.34859	0.00095279	6.63486	-0.00364663
6.51436	0.00217691	6.35269	0.000949553	6.63895	-0.00364828
6.51845	0.00234855	6.35678	0.000946315	6.64305	-0.0036501
6.52255	0.00214061	6.36088	0.000934038	6.64714	-0.00365227
6.52664	0.0017978	6.36497	0.000913832	6.65124	-0.00365494
6.53074	0.0014777	6.36907	0.000931553	6.65533	-0.00365823
6.53483	0.00117833	6.37316	0.000967313	6.65943	-0.00366222
6.53893	0.000876561	6.37726	0.00102294	6.66352	-0.00366695
6.54302	0.000101011	6.38135	0.00103718	6.66762	-0.00367242
6.54712	-0.000655641	6.38545	0.00104168	6.67171	-0.00367857
6.55121	-0.00104499	6.38954	0.00104618	6.67581	-0.0036853
6.55531	-0.00130928	6.39364	0.00108991	6.6799	-0.0036925
6.5594	-0.00145948	6.39773	0.00108865	6.684	-0.00369998
6.5635	-0.00136476	6.40183	0.0010874	6.68809	-0.00370755
6.56759	-0.00118596	6.40592	0.00108116	6.69219	-0.00371497
6.57169	-0.000930472	6.41002	0.00105292	6.69628	-0.00372192
6.57578	-0.00069708	6.41411	0.00107215	6.70038	-0.00372808
6.57988	-0.000620027	6.4182	0.00107914	6.70447	-0.00373301
6.58397	-0.000685792	6.4223	0.00108613	6.70857	-0.00373627
6.58807	-0.000170005	6.42639	0.00108588	6.71266	-0.00373738
6.59216	0.000678715	6.43049	0.00108563	6.71676	-0.00373587
6.59626	0.00149622	6.43458	0.00111736	6.72085	-0.00373134
6.60035	0.00228547	6.43868	0.0011221	6.72495	-0.00372348
6.60445	0.002919	6.44277	0.00112684	6.72904	-0.00371212
6.60854	0.00341067	6.44687	0.00113258	6.73314	-0.00369727
6.61264	0.00356839	6.45096	0.00113632	6.73723	-0.00367912
6.61673	0.00349974	6.45506	0.00114207	6.74133	-0.00365811
6.62083	0.00314555	6.45915	0.00114581	6.74542	-0.00363479
6.62492	0.00265144	6.46325	0.00114706	6.74952	-0.00360987
6.62902	0.0019255	6.46734	0.00114706	6.75361	-0.00358414
6.63311	0.00148234	6.47144	0.00113747	6.75771	-0.00355837
6.63721	0.00161653	6.47553	0.00112788	6.7618	-0.00353326
6.6413	0.00198143	6.47963	0.00110869	6.7659	-0.00350935
6.6454	0.00204362	6.48372	0.00101246	6.76999	-0.00348705
6.64949	0.00182914	6.48782	0.00102419	6.77409	-0.00346656
6.65359	0.001087	6.49191	0.00103592	6.77818	-0.00344794
6.65768	0.000413034	6.49601	0.00104566	6.78228	-0.00343113
6.66177	0.000560877	6.5001	0.00108836	6.78637	-0.00341606
6.66587	0.000975485	6.5042	0.00108949	6.79047	-0.00340261
6.66996	0.00163341	6.50829	0.00108706	6.79456	-0.00339079
6.67406	0.00218301	6.51239	0.00108462	6.79865	-0.00338059
6.67815	0.0026339	6.51648	0.00111233	6.80275	-0.00337205
6.68225	0.00264629	6.52058	0.00111533	6.80684	-0.00336525
6.68634	0.00264509	6.52467	0.00111246	6.81094	-0.00336023
6.69044	0.00252795	6.52877	0.00110959	6.81503	-0.00335702
6.69453	0.00235474	6.53286	0.00113927	6.81913	-0.0033556
6.69863	0.00213033	6.53696	0.00121296	6.82322	-0.0033559
6.70272	0.00195291	6.54105	0.00121072	6.82732	-0.00335775
6.70682	0.00181848	6.54515	0.00120848	6.83141	-0.00336094
6.71091	0.00187132	6.54924	0.00118824	6.83551	-0.00336519
6.71501	0.0023745	6.55334	0.00114208	6.8396	-0.00337013
6.7191	0.00254681	6.55743	0.00118773	6.8437	-0.00337537
6.7232	0.00241727	6.56153	0.00124347	6.84779	-0.00338045
6.72729	0.00159512	6.56562	0.00127367	6.85189	-0.00338496
6.73139	0.000901763	6.56972	0.00128816	6.85598	-0.00338849
6.73548	0.000422549	6.57381	0.00130266	6.86008	-0.00339075
6.73958	0.000138725	6.57791	0.00133833	6.86417	-0.00339156
6.74367	0.000274711	6.582	0.00135608	6.86827	-0.00339087
6.74777	0.000518017	6.5861	0.00138577	6.87236	-0.00338882
6.75186	0.000859216	6.59019	0.00145746	6.87646	-0.00338564
6.75596	0.00126148	6.59429	0.00146721	6.88055	-0.00338169
6.76005	0.00149174	6.59838	0.00145996	6.88465	-0.0033773
6.76415	0.00156527	6.60248	0.00145271	6.88874	-0.00337281
6.76824	0.00107823	6.60657	0.00140457	6.89284	-0.0033684
6.77234	0.000354266	6.61066	0.00146419	6.89693	-0.00336405
6.77643	-0.000257261	6.61476	0.00147794	6.90103	-0.00335958
6.78053	-0.000337781	6.61885	0.00148069	6.90512	-0.00335461
6.78462	0.00120458	6.62295	0.00148344	6.90922	-0.00334861
6.78872	0.00297911	6.62704	0.00152516	6.91331	-0.003341
6.79281	0.00461482	6.63114	0.00154588	6.91741	-0.00333118
6.79691	0.00586972	6.63523	0.00155012	6.9215	-0.00331868
6.801	0.00677731	6.63933	0.00153913	6.9256	-0.00330316
6.8051	0.00620515	6.64342	0.00152814	6.92969	-0.00328448
6.80919	0.00511156	6.64752	0.00152889	6.93379	-0.00326269
6.81329	0.00448465	6.65161	0.00152964	6.93788	-0.00323798
6.81738	0.00449891	6.65571	0.00153239	6.94198	-0.00321073
6.82148	0.00459968	6.6598	0.00152564	6.94607	-0.00318138
6.82557	0.00461854	6.6639	0.0015189	6.95017	-0.00315042
6.82967	0.0045627	6.66799	0.00155461	6.95426	-0.00311839
6.83376	0.00372599	6.67209	0.00156234	6.95836	-0.00308584
6.83786	0.00297729	6.67618	0.00155613	6.96245	-0.00305331
6.84195	0.00280303	6.68028	0.00154991	6.96655	-0.00302129
6.84605	0.00264489	6.68437	0.00160953	6.97064	-0.00299021
6.85014	0.00244667	6.68847	0.00159031	6.97474	-0.00296039
6.85423	0.00221173	6.69256	0.00157109	6.97883	-0.00293202
6.85833	0.00304572	6.69666	0.00152887	6.98293	-0.00290514
6.86242	0.00372244	6.70075	0.00152668	6.98702	-0.00287966
6.86652	0.00425569	6.70485	0.00159427	6.99111	-0.00285537
6.87061	0.00457355	6.70894	0.00171199	6.99521	-0.00283196
6.87471	0.00585146	6.71304	0.00173595	6.9993	-0.00280911
6.8788	0.00773568	6.71713	0.00174155	7.0034	-0.00278654
6.8829	0.00982491	6.72123	0.00174716	7.00749	-0.00276403
6.88699	0.0120828	6.72532	0.00175888	7.01159	-0.00274148
6.89109	0.0140325	6.72942	0.00178263	7.01568	-0.00271889
6.89518	0.0157009	6.73351	0.00180637	7.01978	-0.00269637
6.89928	0.017056	6.73761	0.00181607	7.02387	-0.00267411
6.90337	0.0181254	6.7417	0.00192174	7.02797	-0.00265232
6.90747	0.0175603	6.7458	0.00192797	7.03206	-0.00263124
6.91156	0.0160619	6.74989	0.00192447	7.03616	-0.00261107
6.91566	0.0153029	6.75399	0.00192097	7.04025	-0.00259193
6.91975	0.019218	6.75808	0.00191374	7.04435	-0.00257387
6.92385	0.0220244	6.76218	0.00190651	7.04844	-0.00255686
6.92794	0.0238195	6.76627	0.00196812	7.05254	-0.00254079
6.93204	0.0238621	6.77037	0.00197991	7.05663	-0.0025255
6.93613	0.0224953	6.77446	0.00198616	7.06073	-0.00251071
6.94023	0.0212434	6.77856	0.00198865	7.06482	-0.00249609
6.94432	0.0208826	6.78265	0.00199114	7.06892	-0.00248124
6.94842	0.020875	6.78675	0.00200087	7.07301	-0.0024657
6.95251	0.0205837	6.79084	0.00207455	7.07711	-0.00244898
6.95661	0.0200337	6.79493	0.00207837	7.0812	-0.00243056
6.9607	0.0220263	6.79903	0.00212852	7.0853	-0.00240998
6.9648	0.0239971	6.80312	0.002149	7.08939	-0.00238687
6.96889	0.025803	6.80722	0.00216948	7.09349	-0.00236104
6.97299	0.0271965	6.81131	0.00218719	7.09758	-0.00233253
6.97708	0.0282136	6.81541	0.00219697	7.10168	-0.00230168
6.98118	0.0288444	6.8195	0.00227055	7.10577	-0.00226908
6.98527	0.029123	6.8236	0.00233927	7.10987	-0.00223563
6.98937	0.0278583	6.82769	0.00236053	7.11396	-0.0022024
6.99346	0.0264166	6.83179	0.00230609	7.11806	-0.00217055
6.99756	0.0256549	6.83588	0.00225164	7.12215	-0.00214122
7.00165	0.024781	6.83998	0.00229329	7.12625	-0.00211537
7.00575	0.0238044	6.84407	0.00238098	7.13034	-0.00209372
7.00984	0.0225129	6.84817	0.00241072	7.13444	-0.00207666
7.01394	0.0238272	6.85226	0.00242445	7.13853	-0.00206423
7.01803	0.0255214	6.85636	0.00243019	7.14263	-0.00205609
7.02213	0.02706	6.86045	0.00243594	7.14672	-0.00205165
7.02622	0.0284566	6.86455	0.00245966	7.15082	-0.00205019
7.03032	0.0286631	6.86864	0.0024689	7.15491	-0.00205093
7.03441	0.0302149	6.87274	0.0024709	7.15901	-0.0020532
7.03851	0.0321022	6.87683	0.0024729	7.1631	-0.00205651
7.0426	0.0342956	6.88093	0.0025107	7.1672	-0.00206067
7.04669	0.0373316	6.88502	0.00261821	7.17129	-0.0020657
7.05079	0.0405625	6.88912	0.00262697	7.17539	-0.00207185
7.05488	0.042689	6.89321	0.00263574	7.17948	-0.00207953
7.05898	0.0438078	6.89731	0.00269941	7.18357	-0.00208927
7.06307	0.0429713	6.9014	0.00274562	7.18767	-0.00210155
7.06717	0.0423136	6.9055	0.0027561	7.19176	-0.00211678
7.07126	0.0432091	6.90959	0.00273427	7.19586	-0.00213523
7.07536	0.0448401	6.91369	0.00271245	7.19995	-0.00215694
7.07945	0.0468231	6.91778	0.00274011	7.20405	-0.00218173
7.08355	0.0488312	6.92188	0.00283383	7.20814	-0.00220915
7.08764	0.0504424	6.92597	0.00284106	7.21224	-0.00223854
7.09174	0.0516916	6.93007	0.00283704	7.21633	-0.00226899
7.09583	0.0521908	6.93416	0.00283303	7.22043	-0.00229941
7.09993	0.0524023	6.93826	0.00284276	7.22452	-0.00232854
7.10402	0.0523515	6.94235	0.00287451	7.22862	-0.00235507
7.10812	0.0514176	6.94645	0.00290171	7.23271	-0.00237767
7.11221	0.0515907	6.95054	0.00291171	7.23681	-0.00239513
7.11631	0.0521559	6.95464	0.00292171	7.2409	-0.00240647
7.1204	0.0526016	6.95873	0.00295738	7.245	-0.00241106
7.1245	0.0529381	6.96283	0.00302807	7.24909	-0.00240867
7.12859	0.0528477	6.96692	0.00306229	7.25319	-0.00239953
7.13269	0.0529438	6.97102	0.0030965	7.25728	-0.00238439
7.13678	0.0535125	6.97511	0.00310425	7.26138	-0.00236443
7.14088	0.0541909	6.97921	0.00311198	7.26547	-0.0023412
7.14497	0.0548626	6.9833	0.00314771	7.26957	-0.00231647
7.14907	0.0555286	6.98739	0.00319935	7.27366	-0.0022921
7.15316	0.0560568	6.99149	0.00325906	7.27776	-0.00226985
7.15726	0.0564589	6.99558	0.00328282	7.28185	-0.00225123
7.16135	0.05595	6.99968	0.00330657	7.28595	-0.00223742
7.16545	0.0553768	7.00377	0.00331431	7.29004	-0.00222917
7.16954	0.0579996	7.00787	0.00331506	7.29414	-0.00222671
7.17364	0.0599877	7.01196	0.00330434	7.29823	-0.00222994
7.17773	0.0613973	7.01606	0.00329362	7.30233	-0.00223831
7.18183	0.0617249	7.02015	0.00334428	7.30642	-0.00225102
7.18592	0.0626235	7.02425	0.00339495	7.31052	-0.00226708
7.19002	0.063647	7.02834	0.00341871	7.31461	-0.00228544
7.19411	0.0647843	7.03244	0.00344243	7.31871	-0.00230513
7.19821	0.0655573	7.03653	0.00346614	7.3228	-0.00232527
7.2023	0.0659975	7.04063	0.00346415	7.3269	-0.00234518
7.2064	0.0655614	7.04472	0.00346216	7.33099	-0.00236437
7.21049	0.064836	7.04882	0.00345143	7.33509	-0.00238251
7.21459	0.0640657	7.05291	0.00352701	7.33918	-0.00239937
7.21868	0.063254	7.05701	0.00353681	7.34328	-0.00241484
7.22278	0.0643174	7.0611	0.00361057	7.34737	-0.00242891
7.22687	0.0659514	7.0652	0.00370411	7.35147	-0.00244165
7.23096	0.0681059	7.06929	0.00371189	7.35556	-0.00245321
7.23506	0.0699154	7.07339	0.00374357	7.35966	-0.00246388
7.23915	0.0714104	7.07748	0.00383525	7.36375	-0.00247404
7.24325	0.070274	7.08158	0.00387898	7.36785	-0.0024842
7.24734	0.0674613	7.08567	0.00391266	7.37194	-0.0024949
7.25144	0.0667739	7.08977	0.00395239	7.37603	-0.00250672
7.25553	0.0687506	7.09386	0.00397409	7.38013	-0.00252014
7.25963	0.0711235	7.09796	0.0040158	7.38422	-0.00253548
7.26372	0.0733487	7.10205	0.00402555	7.38832	-0.00255289
7.26782	0.0749741	7.10615	0.00403531	7.39241	-0.00257233
7.27191	0.0760523	7.11024	0.00403706	7.39651	-0.00259354
7.27601	0.0767234	7.11434	0.00409867	7.4006	-0.00261609
7.2801	0.0772745	7.11843	0.00410545	7.4047	-0.00263946
7.2842	0.0777154	7.12253	0.00411223	7.40879	-0.00266309
7.28829	0.0788034	7.12662	0.00413393	7.41289	-0.00268645
7.29239	0.0803251	7.13072	0.0042336	7.41698	-0.00270905
7.29648	0.081501	7.13481	0.00425734	7.42108	-0.00273051
7.30058	0.0823615	7.13891	0.00427505	7.42517	-0.00275055
7.30467	0.080032	7.143	0.00430282	7.42927	-0.00276898
7.30877	0.0779024	7.1471	0.00440234	7.43336	-0.00278567
7.31286	0.0759551	7.15119	0.00442615	7.43746	-0.00280056
7.31696	0.0741546	7.15529	0.0044519	7.44155	-0.00281365
7.32105	0.0730713	7.15938	0.00448757	7.44565	-0.00282499
7.32515	0.0721613	7.16348	0.00456527	7.44974	-0.00283464
7.32924	0.0712918	7.16757	0.00458497	7.45384	-0.0028427
7.33334	0.0704598	7.17167	0.00462469	7.45793	-0.00284929
7.33743	0.069544	7.17576	0.00467046	7.46203	-0.00285462
7.34153	0.0683668	7.17985	0.00475602	7.46612	-0.00285891
7.34562	0.0711626	7.18395	0.00481575	7.47022	-0.00286245
7.34972	0.0732042	7.18804	0.00487548	7.47431	-0.00286554
7.35381	0.074558	7.19214	0.00486449	7.47841	-0.00286849
7.35791	0.074617	7.19623	0.00485349	7.4825	-0.00287163
7.362	0.074749	7.20033	0.00482479	7.4866	-0.00287524
7.3661	0.0748062	7.20442	0.00496436	7.49069	-0.00287953
7.37019	0.074795	7.20852	0.0049851	7.49479	-0.00288464
7.37429	0.0725767	7.21261	0.00499435	7.49888	-0.00289059
7.37838	0.0708578	7.21671	0.0050036	7.50298	-0.00289728
7.38248	0.0703077	7.2208	0.00509714	7.50707	-0.00290446
7.38657	0.0700435	7.2249	0.00523882	7.51117	-0.00291174
7.39067	0.0687334	7.22899	0.00525257	7.51526	-0.00291864
7.39476	0.0664693	7.23309	0.00525831	7.51936	-0.00292463
7.39886	0.0652492	7.23718	0.00526406	7.52345	-0.00292923
7.40295	0.0650853	7.24128	0.00530372	7.52755	-0.00293209
7.40705	0.0653219	7.24537	0.00536943	7.53164	-0.00293308
7.41114	0.065923	7.24947	0.00543718	7.53574	-0.0029323
7.41524	0.066553	7.25356	0.00552074	7.53983	-0.00293014
7.41933	0.0667936	7.25766	0.00555851	7.54393	-0.00292717
7.42342	0.0666791	7.26175	0.00556426	7.54802	-0.00292416
7.42752	0.0648576	7.26585	0.00557001	7.55212	-0.00292187
7.43161	0.0647124	7.26994	0.00559576	7.55621	-0.00292098
7.43571	0.0653155	7.27404	0.00567732	7.56031	-0.002922
7.4398	0.0661448	7.27813	0.00567914	7.5644	-0.00292518
7.4439	0.0668068	7.28223	0.00569494	7.56849	-0.0029305
7.44799	0.0673163	7.28632	0.00578648	7.57259	-0.00293773
7.45209	0.0686994	7.29042	0.00580524	7.57668	-0.00294639
7.45618	0.0699357	7.29451	0.00582399	7.58078	-0.00295594
7.46028	0.0710383	7.29861	0.00583174	7.58487	-0.00296578
7.46437	0.0718482	7.3027	0.00583949	7.58897	-0.0029753
7.46847	0.072617	7.3068	0.00587516	7.59306	-0.00298396
7.47256	0.0730096	7.31089	0.00594488	7.59716	-0.00299123
7.47666	0.0730587	7.31499	0.00598311	7.60125	-0.00299671
7.48075	0.0733065	7.31908	0.00598762	7.60535	-0.00299998
7.48485	0.0734483	7.32318	0.00599213	7.60944	-0.00300061
7.48894	0.0734936	7.32727	0.00612758	7.61354	-0.00299825
7.49304	0.0728569	7.33137	0.00616237	7.61763	-0.00299262
7.49713	0.0716494	7.33546	0.00619717	7.62173	-0.00298353
7.50123	0.0705897	7.33956	0.00626277	7.62582	-0.00297094
7.50532	0.0695671	7.34365	0.00627252	7.62992	-0.00295504
7.50942	0.068578	7.34775	0.00628228	7.63401	-0.00293618
7.51351	0.0672371	7.35184	0.00635994	7.63811	-0.00291493
7.51761	0.0672814	7.35594	0.00639771	7.6422	-0.00289201
7.5217	0.0690397	7.36003	0.00647529	7.6463	-0.00286824
7.5258	0.0712644	7.36413	0.00653704	7.65039	-0.00284438
7.52989	0.0735165	7.36822	0.0066246	7.65449	-0.00282117
7.53399	0.0739813	7.37231	0.00664641	7.65858	-0.00279921
7.53808	0.0728156	7.37641	0.00665419	7.66268	-0.0027789
7.54218	0.0712016	7.3805	0.00668289	7.66677	-0.00276044
7.54627	0.0704045	7.3846	0.00669613	7.67087	-0.0027438
7.55037	0.0703527	7.38869	0.00670937	7.67496	-0.00272875
7.55446	0.0707051	7.39279	0.00673306	7.67906	-0.0027149
7.55856	0.0715544	7.39688	0.00674487	7.68315	-0.00270175
7.56265	0.0726233	7.40098	0.00687832	7.68725	-0.00268873
7.56675	0.0734877	7.40507	0.00701803	7.69134	-0.00267529
7.57084	0.0741661	7.40917	0.00701785	7.69544	-0.00266099
7.57494	0.0732539	7.41326	0.00709542	7.69953	-0.00264547
7.57903	0.0732131	7.41736	0.00712317	7.70363	-0.00262855
7.58313	0.0731582	7.42145	0.00713192	7.70772	-0.0026102
7.58722	0.0730915	7.42555	0.00714066	7.71182	-0.00259049
7.59132	0.0729764	7.42964	0.0072124	7.71591	-0.00256958
7.59541	0.0736589	7.43374	0.00725206	7.72001	-0.00254774
7.59951	0.0750686	7.43783	0.00726379	7.7241	-0.00252523
7.6036	0.0780974	7.44193	0.00726254	7.7282	-0.00250232
7.6077	0.0825467	7.44602	0.00726129	7.73229	-0.00247918
7.61179	0.0870564	7.45012	0.00741692	7.73639	-0.00245592
7.61588	0.0910034	7.45421	0.00744362	7.74048	-0.00243251
7.61998	0.0944373	7.45831	0.00747033	7.74458	-0.00240878
7.62407	0.0928835	7.4624	0.00752807	7.74867	-0.00238451
7.62817	0.0902218	7.4665	0.00758369	7.75276	-0.00235933
7.63226	0.0877459	7.47059	0.00762242	7.75686	-0.00233288
7.63636	0.0854396	7.47469	0.00763666	7.76095	-0.00230479
7.64045	0.0832124	7.47878	0.0076509	7.76505	-0.00227479
7.64455	0.0808553	7.48288	0.00767067	7.76914	-0.00224272
7.64864	0.080073	7.48697	0.00773627	7.77324	-0.00220854
7.65274	0.0797288	7.49107	0.00775605	7.77733	-0.00217239
7.65683	0.0792358	7.49516	0.00777875	7.78143	-0.00213449
7.66093	0.0786073	7.49926	0.00778798	7.78552	-0.0020951
7.66502	0.0775427	7.50335	0.00776553	7.78962	-0.00205452
7.66912	0.075731	7.50745	0.00774308	7.79371	-0.00201305
7.67321	0.0753389	7.51154	0.00778077	7.79781	-0.00197089
7.67731	0.0753828	7.51564	0.0078465	7.8019	-0.0019282
7.6814	0.075596	7.51973	0.00784549	7.806	-0.00188511
7.6855	0.0757588	7.52383	0.00784448	7.81009	-0.00184173
7.68959	0.0758738	7.52792	0.00782177	7.81419	-0.00179823
7.69369	0.0757425	7.53202	0.00785143	7.81828	-0.00175477
7.69778	0.074714	7.53611	0.00792722	7.82238	-0.00171157
7.70188	0.0744985	7.54021	0.00807464	7.82647	-0.00166889
7.70597	0.074544	7.5443	0.00809542	7.83057	-0.00162695
7.71007	0.0742034	7.5484	0.00810068	7.83466	-0.00158598
7.71416	0.0735107	7.55249	0.00810593	7.83876	-0.00154609
7.71826	0.0730943	7.55659	0.00811572	7.84285	-0.00150731
7.72235	0.0727247	7.56068	0.00819329	7.84695	-0.00146956
7.72645	0.072435	7.56477	0.00817682	7.85104	-0.00143267
7.73054	0.0721541	7.56887	0.00816035	7.85514	-0.00139637
7.73464	0.071882	7.57296	0.00812268	7.85923	-0.0013603
7.73873	0.0715574	7.57706	0.00814842	7.86333	-0.00132406
7.74283	0.0718127	7.58115	0.00822999	7.86742	-0.00128719
7.74692	0.071884	7.58525	0.00826274	7.87152	-0.00124921
7.75102	0.0717877	7.58934	0.00827799	7.87561	-0.00120969
7.75511	0.0713036	7.59344	0.00829324	7.87971	-0.00116819
7.75921	0.0710107	7.59753	0.00829701	7.8838	-0.00112439
7.7633	0.070771	7.60163	0.00832472	7.8879	-0.00107801
7.7674	0.070559	7.60572	0.00833248	7.89199	-0.00102887
7.77149	0.0703727	7.60982	0.00834025	7.89609	-0.000976883
7.77559	0.071117	7.61391	0.00836694	7.90018	-0.000922015
7.77968	0.072206	7.61801	0.00837916	7.90428	-0.000864289
7.78378	0.0723507	7.6221	0.00839138	7.90837	-0.00080376
7.78787	0.0716343	7.6262	0.00840162	7.91247	-0.000740492
7.79197	0.0704733	7.63029	0.00840113	7.91656	-0.000674524
7.79606	0.0701048	7.63439	0.00840064	7.92066	-0.000605818
7.80016	0.0705364	7.63848	0.0083704	7.92475	-0.000534258
7.80425	0.0709484	7.64258	0.00838713	7.92885	-0.000459662
7.80834	0.0712071	7.64667	0.00837827	7.93294	-0.000381704
7.81244	0.0713257	7.65077	0.00836941	7.93704	-0.000299995
7.81653	0.0716851	7.65486	0.00834944	7.94113	-0.00021408
7.82063	0.0724384	7.65896	0.00843507	7.94522	-0.000123483
7.82472	0.073328	7.66305	0.00847578	7.94932	-2.77693e-05
7.82882	0.0742014	7.66715	0.00848501	7.95341	7.34283e-05
7.83291	0.0746726	7.67124	0.00846356	7.95751	0.000180373
7.83701	0.0747773	7.67534	0.00844211	7.9616	0.000293194
7.8411	0.0741604	7.67943	0.00842383	7.9657	0.000411913
7.8452	0.0732494	7.68353	0.00840759	7.96979	0.000536474
7.84929	0.073042	7.68762	0.00839936	7.97389	0.000666732
7.85339	0.0727755	7.69172	0.00840711	7.97798	0.000802582
7.85748	0.0724552	7.69581	0.00841486	7.98208	0.000943901
7.86158	0.0719927	7.69991	0.00841211	7.98617	0.00109056
7.86567	0.0723397	7.704	0.00840935	7.99027	0.00124243
7.86977	0.0728682	7.7081	0.00840011	7.99436	0.00139932
7.87386	0.0738875	7.71219	0.00844382	7.99846	0.00156099
7.87796	0.0748969	7.71629	0.00844957	8.00255	0.00172715
7.88205	0.0757091	7.72038	0.00845532	8.00665	0.00189747
7.88615	0.0763408	7.72448	0.00847154	8.01074	0.00207161
7.89024	0.0757103	7.72857	0.00846104	8.01484	0.00224934
7.89434	0.0752791	7.73267	0.00845055	8.01893	0.00243061
7.89843	0.0748787	7.73676	0.00849231	8.02303	0.00261554
7.90253	0.0745062	7.74086	0.00847183	8.02712	0.00280453
7.90662	0.0740791	7.74495	0.00845135	8.03122	0.00299821
7.91072	0.0735425	7.74904	0.00840169	8.03531	0.00319737
7.91481	0.0730989	7.75314	0.00841132	8.03941	0.00340295
7.91891	0.0733457	7.75723	0.00841309	8.0435	0.00361585
7.923	0.073498	7.76133	0.00844676	8.0476	0.00383694
7.9271	0.0735646	7.76542	0.00845052	8.05169	0.0040669
7.93119	0.0734114	7.76952	0.00843729	8.05579	0.0043062
7.93529	0.0734293	7.77361	0.00842407	8.05988	0.00455512
7.93938	0.0735824	7.77771	0.00839386	8.06398	0.00481369
7.94348	0.0736676	7.7818	0.00845347	8.06807	0.00508185
7.94757	0.0736906	7.7859	0.00846525	8.07217	0.00535943
7.95167	0.073479	7.78999	0.00847703	8.07626	0.00564628
7.95576	0.0735389	7.79409	0.00847103	8.08036	0.00594234
7.95986	0.0738632	7.79818	0.00846503	8.08445	0.00624774
7.96395	0.0742819	7.80228	0.00844432	8.08855	0.00656281
7.96805	0.0746037	7.80637	0.00843803	8.09264	0.0068881
7.97214	0.0748354	7.81047	0.00827792	8.09674	0.00722439
7.97624	0.0754266	7.81456	0.00825372	8.10083	0.00757261
7.98033	0.0763456	7.81866	0.0082295	8.10493	0.00793378
7.98443	0.0775893	7.82275	0.00820527	8.10902	0.00830893
7.98852	0.0787245	7.82685	0.00822697	8.11312	0.00869895
7.99262	0.0797546	7.83094	0.0082747	8.11721	0.0091045
7.99671	0.0806893	7.83504	0.0082722	8.12131	0.00952595
8.0008	0.0810739	7.83913	0.0082697	8.1254	0.00996327
8.0049	0.0802829	7.84323	0.00825596	8.1295	0.0104161
8.00899	0.0799632	7.84732	0.00822971	8.13359	0.0108836
8.01309	0.0800368	7.85142	0.00820345	8.13768	0.0113649
8.01718	0.0804681	7.85551	0.00806949	8.14178	0.0118585
8.02128	0.081144	7.85961	0.0080931	8.14587	0.0123631
8.02537	0.0817241	7.8637	0.00810086	8.14997	0.0128772
8.02947	0.0822168	7.8678	0.00810261	8.15406	0.0133994
8.03356	0.0820493	7.87189	0.0080954	8.15816	0.0139282
8.03766	0.0823568	7.87599	0.00808818	8.16225	0.0144626
8.04175	0.0825518	7.88008	0.00808785	8.16635	0.0150016
8.04585	0.0826432	7.88418	0.00805959	8.17044	0.0155444
8.04994	0.0827929	7.88827	0.00798949	8.17454	0.0160905
8.05404	0.0828904	7.89237	0.0079972	8.17863	0.0166395
[truncated: 12,043 more rows]

## Sheet: Fig. 4c
	E0h_WT	E0h_AIMmut	E0.5h_WT	E0.5h_AIMmut
Exp. 1	0.0204678	0.0261628	2.79352	0.0933014
Exp. 2	0.00189036	0.00616016	2.5865	0.0613139
Exp. 3	0.0123457	0.010101	2.65182	0.0691824
Average	0.011568	0.0141413	2.67728	0.0745992
S.D.	0.00931313	0.0105957	0.105834	0.0166676
ttest (vs E0.5h_WT)	1.67621e-06			1.90711e-06

## Sheet: Fig. 4d
Distance (um)	Yop1-mCherry	4xAtg8-GFP	Atg40-mT
0	0.143218	0.0763394	0.0232134
0.10816	0.158652	0.0441803	0.0176079
0.21632	0.164375	0.0751381	0.0144233
0.32448	0.155146	0.0790095	0.011321
0.43264	0.133102	0.0539579	0.00879866
0.5408	0.109591	0.0508087	0.0200437
0.64896	0.124029	0.0934306	0.0509452
0.75712	0.265845	0.306823	0.193923
0.86528	0.56984	0.693222	0.526118
0.97344	0.891121	1	0.904986
1.0816	1	0.965995	1
1.18976	0.755738	0.514488	0.626804
1.29792	0.396789	0.148144	0.201823
1.40608	0.161045	0.0565991	0.0542886
1.51424	0.0919844	0.0472076	0.0300055
1.6224	0.0764009	0.0749749	0.0238622
1.73056	0.075961	0.0812795	0.0173709
1.83872	0.117513	0.0835749	0.0165126
1.94688	0.133343	0.0711185	0.0221211
2.05504	0.132394	0.0644848	0.0143477
2.1632	0.133502	0.0534463	0.00446214
2.27136	0.0894756	0.0616243	0.000457995

[truncated: 11 more sheets: Fig. 4e top, Fig. 4e bottom, Fig. 4f, Supplementary Fig. 1b, Supplementary Fig. 3a, Supplementary Fig. 3b, Supplementary Fig. 4a, Supplementary Fig. 4b, Supplementary Fig. 4c, Supplementary Fig. 4d, Supplementary Fig. 5b]
